# Supplementary material for: Identification and analysis of exosome-associated signatures in pediatric sepsis by integrated bioinformatics analysis and machine learning
Source: PeerJ. 2026 Jan 8;14:e20555. doi: 10.7717/peerj.20555 (PMC12790779; doi:10.7717/peerj.20555)
Supplement: Supplemental Information 3 [file peerj-14-20555-s003.xls]

EXOSC10
EXOSC3
EXOSC5
EXOSC1
EXOSC4
EXOSC9
EXOSC2
EXOSC8
EXOSC6
EXOSC7
MTREX
DIS3
DIS3L
H19
SNORD15A
MIR21
ZCCHC8
MIR133B
MIR451A
EXOSC3P1
EXOSC3P2
LOC392145
ENSG00000276208
ENSG00000274133
PDCD6IP
BDNF-AS
MIR320A
MIR125A
MIR7-3HG
SCARNA5
RBM7
MIR146B
GAS5
SDCBP
MIR193A
MPHOSPH6
MIR494
MIR146A
NRDE2
MIR373
MEG3
MIRLET7C
ZFC3H1
LINC02605
ZFAS1
TSG101
HOTTIP
MIR155
YBX1
RAB27A
HNRNPA2B1
HDGF
MIR34C
RNU6-1
CD63
EPCIP
