# Supplementary material for: Identification and analysis of exosome-associated signatures in pediatric sepsis by integrated bioinformatics analysis and machine learning
Source: PeerJ. 2026 Jan 8;14:e20555. doi: 10.7717/peerj.20555 (PMC12790779; doi:10.7717/peerj.20555)
Supplement: Supplemental Information 5 [file peerj-14-20555-s005.xls]

ATP6V1B2
MRPL49
RPS12
LRFN1
MMS19
RNF149
VDAC2
INPP5A
LINC00968
NCF2
CENPB
SSH2
NRD1
PTGES3
TMOD3
RTCB
TMSB10
RPL37A
FAM173A
FAM206A
SPCS1
ERCC1
RPS16
RASSF2
UBE2D1
GRHPR
OSER1
UBXN2A
PSMC5
SNRPC
THAP11
PRPF19
RPL23A
SNX11
SNRPA1
CRK
DRG1
PAFAH1B3
FAM49B
BAG4
LARS
MORC2
RPL27
BRAF
CMSS1
COA4
RPL37
HS3ST3B1
PAICS
FAM96B
RBBP4
LOC101930114
LSG1
PSMD8
KIAA0040
TIMM21
POLR2G
TMLHE
SAC3D1
EIF4G3
ANXA2
RAB43
PCK2
SLC12A9
RILPL2
DUSP18
POLR1C
MLXIP
LINC01420
USP28
RPS6
EIF2S1
KIAA1191
PACSIN2
MAP3K5
TMEM2
TPST2
TRMT112
PABPC3
BLCAP
WSB2
CSNK1D
NDUFA3
STYXL1
HSD17B8
PTPN12
ILKAP
CHST12
FAM134C
ABCF1
EIF3E
PHB
ILF3
EIF2B1
FCGR2A
THOC5
GALNT3
NDC1
ATRAID
MXD1
BEST1
ZBTB4
GNPNAT1
DPM3
OXA1L
NDUFS6
NUCKS1
FAM162A
FBXO9
ATP5G1
EPB41L4A-AS1
CRADD
PITPNB
PRPS1
PEA15
CCDC17
RAP1GAP2
SNRPD3
PHKA2
UFSP2
SCAMP3
CEBPZOS
FH
RALA
TMEM110
PRPF4
IPMK
ZNF581
HDAC1
SOS2
RNMTL1
CS
LINC01272
TNPO3
JMJD6
AATK
ZNF281
MRPL24
IRAK4
SKAP2
DDIT3
RRS1
TMEM147
RPS3
PSMG2
MTFP1
LCP1
PRKAR1A
MRPL18
SYNE1
RPL32
GTF3C6
STRA13
GAB2
CECR5
AIG1
SEC24A
LRRC8D
KIF13A
SLC12A6
SVIL
DUS1L
KARS
RPL15
TMC8
MRPL45
CHAMP1
C15orf65
NXT1
IFNAR1
RP11-473I1.9
RLIM
BTBD6
UBXN2B
RAB5A
C19orf53
LOC101928635
GNAQ
CATIP-AS1
BAZ1A
ITPA
YIF1A
USP32
EIF3D
TMIGD2
VCPIP1
KDM1B
TGFA
DNAJA3
RP11-803D5.4
DCTD
MPZL1
TMC6
ARAP3
RILPL1
CSF2RB
TMEM203
CDC42EP2
TTI1
CYB5R4
ZNF106
NXT2
PPP1CC
AGO4
MRPS18B
LAGE3
IMP4
EIF4B
DDOST
MEN1
SDAD1
CEBPB
EIF4EBP1
ELMO2
ACTR2
CHTF8
C16orf72
NARS
SIGLEC7
RPS10
UXT
TMEM185B
ARL8A
POLR2I
MRPL14
RSPH9
ANKDD1A
FGR
NSUN5P1
TOR1AIP1
ITGAX
AARS
ID2
ANXA2P2
DAZAP1
SUMF1
RNF141
MIR1244-3
LYAR
ZFP36
LDHA
ADSL
PTPRN2
CLEC7A
CSRP1
NONO
RPL19
UIMC1
SH3BP5L
TSEN34
ACOX1
CAT
C1RL
MRPS2
NT5C3B
SEPW1
LOC101927974
C15orf37
NSMCE1
KIAA0232
LSM2
MRPL10
NAT10
AZI2
EGLN1
SNRPB
RPL24
IMPDH1
ERP29
LYRM1
LOC101927603
NOP2
TREML3P
TMX2
RIPK3
MSRA
TMC4
NDUFA12
THEMIS2
CDADC1
LGALS8
CCT7
POLR2E
HDAC4
RBM47
ATF7IP2
PAPD7
PUF60
RPL7L1
DHRS7B
SBF2
THOC1
MLEC
ETV6
PIM3
TNFAIP8L1
RNASEL
UBE2J1
SLC1A3
DCP1B
SRP68
EIF2S3
ATXN1
TMCO3
ATP13A1
RPUSD4
SNX9
CLPP
AKR1A1
ZNF200
DCPS
DUT
CTBS
RP5-935K16.1
SNX17
RPL38
MPHOSPH10
DIAPH2
MAPRE1
FTO
KCTD21
KLF7
MAGED1
GPR27
RP11-209A2.1
APOA1BP
SLA
SHMT2
DDX24
GADD45B
SIRPD
GM2A
TMEM109
SLC25A5
TIAM1
GAR1
ZFP36L2
OSM
PPP1R14A
RPL14
RBM3
CMTM4
NOA1
PRPSAP2
RPL12
VAMP8
SLC25A28
RHBDD2
PHB2
COL9A3
ZDHHC20
RALGAPA2
AHSA1
RNF144B
CSRNP1
RNA45S5
CD55
RPS18
FCGR2C
DNLZ
HIST1H2AE
ADAM9
SSR4
CYTH4
RP3-486D24.1
RUVBL1
B4GALT4
RPLP0
RP11-394I13.2
NDUFB11
MOSPD2
DIS3L
RPS10L
HSD17B10
TOMM20
RPS25
TMEM88
RTN3
MTHFD1
MEF2A
MRPL9
CKLF
GORASP2
MERTK
PTDSS1
ATP1A1
SLC25A44
SIGIRR
MAP3K4
RAB3D
HSDL2
RP4-595K12.1
HINT2
EIF3H
STARD7
FAM213B
RPL8
SEC31A
RSL1D1
PPIH
AHCY
APMAP
EEF2
PHACTR2
PARP1
TSTD1
EIF3I
RPS23
HCK
B3GNT5
AKR7A2
RCC2
ECI1
SLC40A1
ZNF467
SRPK1
CLNS1A
ANP32B
EIF2A
NDST2
CTSH
GARS
EMR2
WDR54
TMEM261
PLP2
CHMP7
RAB31
RPS4X
MRPL54
STOML2
ERO1L
RPL6
EDF1
BIN1
SH3GLB1
ZNF84
CIB1
ZNF593
UTP3
MCM3
CHCHD10
KYNU
UXS1
MAP4K1
ECHS1
PDSS1
SNHG17
UBAP2
ARHGAP26
PRDM5
AP3B2
DDX21
MSRB1
SIRPB1
DIRC2
DUSP3
PPP1CA
E2F3
LOC441124
TRAPPC6A
CDK2AP2
PRPF8
ABHD17A
NELFCD
PHF21A
P2RY13
ALOX5AP
DANCR
MSRB2
RAB20
SQRDL
GTF3A
SUMF2
PCYOX1L
STIP1
RBBP7
ABHD5
RPL29
SLCO4C1
RPL10A
CHCHD7
PTMA
RAB27A
H1FX
YIPF1
SRM
PFKFB4
PCNX
SESN2
KREMEN1
STK3
CHSY1
C19orf70
FOSL2
KLF5
HCST
ETS2
SNAP23
CYP4F2
FAM126B
TMEM14C
CNIH4
DOK2
RPS5
TBC1D14
VNN3
PNPLA1
HHEX
SNRPA
SNORD89
SERPINF1
TREML2
C16orf80
GNS
CPQ
SET
FAM53C
NAP1L1
GS1-111G14.1
WDR43
RPL11
TUBB
AQP9
S100A10
ACPP
C15orf61
SIDT2
PFAS
NOB1
CDC42EP3
MRPL11
RALB
EIF3G
ALCAM
BOLA3
RP11-295G20.2
IL10
ITGB7
UBAP1
FLVCR2
AGTPBP1
ST3GAL5
PLAGL1
TBC1D9
AMPD3
TBC1D8
PAM
TLR1
SLC25A6
SOCS3
PHTF1
GLO1
CCPG1
ALOX5
TMEM160
LPCAT2
LGALS1
MILR1
CIRH1A
PCYT1A
ERI1
EMILIN2
CARD16
EXOC6
PPP1R3B
CHPT1
NSUN7
SLC12A7
FAM105A
CD63
POLE3
TMEM138
ST20
PPIB
PADI2
USP11
GSTP1
HIP1
DNMT1
APRT
PDZD8
KIAA0319L
MLKL
IMP3
EIF3L
SIRPA
MRPL37
SLC45A4
PSMC3
DDX39A
MFHAS1
DENND3
HNRNPAB
RPS21
RASGEF1A
EFCAB2
TRIM28
MRPS6
REPS2
RHOU
RPL35
ZAK
PEBP1
KCNE3
MAN2A2
CASP4
LACTB
C1QBP
IDI1
VPS51
ACSL4
RPL3
MBOAT1
CCDC109B
VAMP3
JAK2
CPEB4
RIT1
FAM160A2
FCER1G
FLOT1
MCTP1
LINC01270
GALNT2
CCNJL
STX3
F8
EIF2D
CR1
NHP2
ABHD14B
CDK5RAP2
CALHM2
HLA-DPB1
FPR1
CSF2RA
GOLPH3L
MTF1
FGD4
PIK3AP1
NAMPT
ATP6V1C1
ECI2
CPD
EIF4E3
THBD
SLC16A6
TIPARP
PLEKHO1
C6orf48
TBXAS1
KCNE1
RP11-330O11.3
RPL36
LSM7
SMPDL3A
ALPK1
MBOAT2
C8orf60
METTL9
CCR1
RPL22
CD300LF
ENTPD1
BZW2
NABP1
CD99
FXYD5
CAPN3
CEP19
ASPH
ZNF516
CDK4
AKR1B1
MIF
TIFA
ADA
IGSF6
KIF1B
LOC643072
DPYSL2
NEDD4
ITGAM
CXCL1
MCTP2
RP11-389C8.2
SERPINB1
XRN2
LRRC4
TLR2
STX11
ATIC
PLSCR1
DRAM1
KCNJ2
ICAM2
RARA-AS1
POR
STEAP4
KL
WDFY3
AP006222.2
CUTA
LMO2
RRAGD
ACSL1
RP3-508I15.21
ABHD2
PGS1
CCT2
ARHGEF40
NLRP12
GIMAP7
SPTLC2
ATP9A
ZNF438
CD59
APEX1
CEBPD
IARS
LIPA
GLT1D1
ERLIN1
TLR8
DKFZp667F0711
LY96
CARD6
HLX
GCLM
CD81
AES
LIMK2
CDCA7L
CSF3R
GPR160
ADCY3
CXCR1
NQO2
DHRS13
LAIR1
MKNK1
ACER3
SIPA1L2
ATP11B
PDGFC
LMNB1
DDIAS
NPIPA1
IL13RA1
LILRA6
IER3
HIST1H4H
TPK1
CD52
SNRPD2
HVCN1
ROPN1L
FBL
TIMP2
HLA-DRA
SIRPB2
TSHZ3
DPY19L3
CXCL16
MAD1L1
VCAN
SLC22A15
SLC2A3
HLA-DPA1
ESYT1
RP11-173M1.8
IMPA2
TLR4
BAG3
LDHB
GAS7
CYFIP1
UGCG
BCL6
HSP90AB1
SIGLEC9
SEMA4A
MAP2K6
GK
MANSC1
IMPDH2
FCAR
LY86
RP11-548H18.2
UPP1
BST1
LOC645984
MYC
NME8
ENTPD7
SORT1
KCNJ15
RNASE6
IL1RAP
HLA-DMB
PYGL
IL10RB-AS1
NFIL3
HGF
NLRC4
S100A12
OSCAR
HIST2H2BE
B4GALT5
IL1B
EXOSC4
LIN7A
GK3P
CLEC4E
GALNT14
DGAT2
LOC101928429
PROK2
CDC25B
CRIP1
OPLAH
IL18RAP
P2RX1
CYP1B1
LINC01094
HLA-DMA
SAMSN1
MAPK14
DDAH2
SIGLEC5
LOC731424
IRAK3
TMEM120A
MRVI1
ADM
SLC22A4
MGAM
EMR1
GYG1
GPR97
SLC26A8
SULT1B1
PFKFB3
LRRN1
CASP5
PSTPIP2
LINC01127
DACH1
NAIP
CCNA1
LOC441081
G0S2
FPR2
CECR1
CTD-2165H16.3
CYSTM1
FFAR2
TLR5
LRG1
SLC51A
HK3
CEACAM1
LINC01093
HPGD
FCGR1B
ST3GAL4-AS1
ZDHHC19
BMX
TDRD9
IL18R1
RGL4
ANXA3
DHRS9
CLEC4D
CLEC5A
ANKRD22
MCEMP1
GPR84
HP
CD177
