# Supplementary material for: Identification and analysis of exosome-associated signatures in pediatric sepsis by integrated bioinformatics analysis and machine learning
Source: PeerJ. 2026 Jan 8;14:e20555. doi: 10.7717/peerj.20555 (PMC12790779; doi:10.7717/peerj.20555)
Supplement: Supplemental Information 14 [file peerj-14-20555-s014.zip]

Archive with 7 entries (6 files):
- raw_data/CJJ 1.22(HC11-12.S11-12).txt
- raw_data/cjj 1.19(J1-J4).txt
- raw_data/cjj 1.19(J5-J8).txt
- raw_data/cjj 1.19(Z1-Z4).txt
- raw_data/cjj 1.19(Z5-Z8).txt
- raw_data/cjj 1.22-2(H13-14.S13-14).txt
- raw_data/
