# Supplementary material for: Identification and analysis of exosome-associated signatures in pediatric sepsis by integrated bioinformatics analysis and machine learning
Source: PeerJ. 2026 Jan 8;14:e20555. doi: 10.7717/peerj.20555 (PMC12790779; doi:10.7717/peerj.20555)
Supplement: Supplemental Information 14 [file peerj-14-20555-s014.zip › raw_data/CJJ 1.22(HC11-12.S11-12).txt]

File Name	Analysis Name	Plate Id	Position	Sample Name	Gene Name	Cq	Concentration	Call	Excluded	Sample Type	Standard	Cq Mean	Cq Error	Concentration Mean	Concentration Error	Replicate Group	Dye	Edited Call	Slope	EPF	Failure	Notes	Sample Prep Notes	Number
Cjj 1.22.lc96p	Abs Quant		A1	HC11	IRAK3	24.27		Positive	Unchecked	Unknown		24.4066666666667	0.219620885467056			A1	SYBR Green I	Unchecked	0.2287	1.0816407369031	None			1
Cjj 1.22.lc96p	Abs Quant		A2	HC11	IRAK3	24.66		Positive	Unchecked	Unknown		24.4066666666667	0.219620885467056			A1	SYBR Green I	Unchecked	0.2088	0.960705455053946	None			2
Cjj 1.22.lc96p	Abs Quant		A3	HC11	IRAK3	24.29		Positive	Unchecked	Unknown		24.4066666666667	0.219620885467056			A1	SYBR Green I	Unchecked	0.2848	1.27671060113337	None			3
Cjj 1.22.lc96p	Abs Quant		A4	HC12	IRAK3	22.85		Positive	Unchecked	Unknown		22.7933333333333	0.0981495457622376			A4	SYBR Green I	Unchecked	0.3126	1.54491663089356	None			4
Cjj 1.22.lc96p	Abs Quant		A5	HC12	IRAK3	22.68		Positive	Unchecked	Unknown		22.7933333333333	0.0981495457622376			A4	SYBR Green I	Unchecked	0.3292	1.65320999885908	None			5
Cjj 1.22.lc96p	Abs Quant		A6	HC12	IRAK3	22.85		Positive	Unchecked	Unknown		22.7933333333333	0.0981495457622376			A4	SYBR Green I	Unchecked	0.296	1.47507390795433	None			6
Cjj 1.22.lc96p	Abs Quant		A7	S11	IRAK3	22.85		Positive	Unchecked	Unknown		22.9833333333333	0.166533279957291			A7	SYBR Green I	Unchecked	0.2826	1.50850242041207	None			7
Cjj 1.22.lc96p	Abs Quant		A8	S11	IRAK3	22.93		Positive	Unchecked	Unknown		22.9833333333333	0.166533279957291			A7	SYBR Green I	Unchecked	0.2381	1.28873533392101	None			8
Cjj 1.22.lc96p	Abs Quant		A9	S11	IRAK3	23.17		Positive	Unchecked	Unknown		22.9833333333333	0.166533279957291			A7	SYBR Green I	Unchecked	0.2304	1.22130800423547	None			9
Cjj 1.22.lc96p	Abs Quant		A10	S12	IRAK3	24.25		Positive	Unchecked	Unknown		24.2933333333333	0.0750555349946508			A10	SYBR Green I	Unchecked	0.5258	2.33915518083995	None			10
Cjj 1.22.lc96p	Abs Quant		A11	S12	IRAK3	24.25		Positive	Unchecked	Unknown		24.2933333333333	0.0750555349946508			A10	SYBR Green I	Unchecked	0.4937	2.24499424387242	None			11
Cjj 1.22.lc96p	Abs Quant		A12	S12	IRAK3	24.38		Positive	Unchecked	Unknown		24.2933333333333	0.0750555349946508			A10	SYBR Green I	Unchecked	0.4715	2.11992588718441	None			12
Cjj 1.22.lc96p	Abs Quant		B1	HC11	TLR5	24.79		Positive	Unchecked	Unknown		24.63	0.138564064605511			B1	SYBR Green I	Unchecked	0.224	0.966239545264896	None			13
Cjj 1.22.lc96p	Abs Quant		B2	HC11	TLR5	24.55		Positive	Unchecked	Unknown		24.63	0.138564064605511			B1	SYBR Green I	Unchecked	0.2305	0.911076139070209	None			14
Cjj 1.22.lc96p	Abs Quant		B3	HC11	TLR5	24.55		Positive	Unchecked	Unknown		24.63	0.138564064605511			B1	SYBR Green I	Unchecked	0.2224	0.843209830054182	None			15
Cjj 1.22.lc96p	Abs Quant		B4	HC12	TLR5	22.83		Positive	Unchecked	Unknown		22.7166666666667	0.0986576572463238			B4	SYBR Green I	Unchecked	0.3071	1.47344270790923	None			16
Cjj 1.22.lc96p	Abs Quant		B5	HC12	TLR5	22.65		Positive	Unchecked	Unknown		22.7166666666667	0.0986576572463238			B4	SYBR Green I	Unchecked	0.3035	1.52371218719068	None			17
Cjj 1.22.lc96p	Abs Quant		B6	HC12	TLR5	22.67		Positive	Unchecked	Unknown		22.7166666666667	0.0986576572463238			B4	SYBR Green I	Unchecked	0.3225	1.59517206154091	None			18
Cjj 1.22.lc96p	Abs Quant		B7	S11	TLR5	22.86		Positive	Unchecked	Unknown		22.9466666666667	0.158850034099251			B7	SYBR Green I	Unchecked	0.245	1.31052276760826	None			19
Cjj 1.22.lc96p	Abs Quant		B8	S11	TLR5	23.13		Positive	Unchecked	Unknown		22.9466666666667	0.158850034099251			B7	SYBR Green I	Unchecked	0.24	1.30318884428743	None			20
Cjj 1.22.lc96p	Abs Quant		B9	S11	TLR5	22.85		Positive	Unchecked	Unknown		22.9466666666667	0.158850034099251			B7	SYBR Green I	Unchecked	0.2486	1.36133322992928	None			21
Cjj 1.22.lc96p	Abs Quant		B10	S12	TLR5	24.35		Positive	Unchecked	Unknown		24.6666666666667	0.277908857961263			B10	SYBR Green I	Unchecked	0.5575	2.42352231313538	None			22
Cjj 1.22.lc96p	Abs Quant		B11	S12	TLR5	24.78		Positive	Unchecked	Unknown		24.6666666666667	0.277908857961263			B10	SYBR Green I	Unchecked	0.4092	1.8751670241395	None			23
Cjj 1.22.lc96p	Abs Quant		B12	S12	TLR5	24.87		Positive	Unchecked	Unknown		24.6666666666667	0.277908857961263			B10	SYBR Green I	Unchecked	0.5528	2.38509027259865	None			24
Cjj 1.22.lc96p	Abs Quant		C1	HC11	CD177	23.34		Positive	Unchecked	Unknown		23.42	0.0692820323027572			C1	SYBR Green I	Unchecked	0.2422	1.07515298915595	None			25
Cjj 1.22.lc96p	Abs Quant		C2	HC11	CD177	23.46		Positive	Unchecked	Unknown		23.42	0.0692820323027572			C1	SYBR Green I	Unchecked	0.247	1.05294421814476	None			26
Cjj 1.22.lc96p	Abs Quant		C3	HC11	CD177	23.46		Positive	Unchecked	Unknown		23.42	0.0692820323027572			C1	SYBR Green I	Unchecked	0.2736	1.14474010013482	None			27
Cjj 1.22.lc96p	Abs Quant		C4	HC12	CD177	21.83		Positive	Unchecked	Unknown		21.87	0.0360555127546402			C4	SYBR Green I	Unchecked	0.3425	1.63426864715399	None			28
Cjj 1.22.lc96p	Abs Quant		C5	HC12	CD177	21.9		Positive	Unchecked	Unknown		21.87	0.0360555127546402			C4	SYBR Green I	Unchecked	0.3524	1.67771979845055	None			29
Cjj 1.22.lc96p	Abs Quant		C6	HC12	CD177	21.88		Positive	Unchecked	Unknown		21.87	0.0360555127546402			C4	SYBR Green I	Unchecked	0.344	1.64363253099672	None			30
Cjj 1.22.lc96p	Abs Quant		C7	S11	CD177	21.87		Positive	Unchecked	Unknown		21.8966666666667	0.0737111479583204			C7	SYBR Green I	Unchecked	0.2826	1.43359049683243	None			31
Cjj 1.22.lc96p	Abs Quant		C8	S11	CD177	21.98		Positive	Unchecked	Unknown		21.8966666666667	0.0737111479583204			C7	SYBR Green I	Unchecked	0.255	1.26615790584874	None			32
Cjj 1.22.lc96p	Abs Quant		C9	S11	CD177	21.84		Positive	Unchecked	Unknown		21.8966666666667	0.0737111479583204			C7	SYBR Green I	Unchecked	0.2759	1.39221169524295	None			33
Cjj 1.22.lc96p	Abs Quant		C10	S12	CD177	23.49		Positive	Unchecked	Unknown		23.5333333333333	0.0513160143944694			C10	SYBR Green I	Unchecked	0.5535	2.40142281248758	None			34
Cjj 1.22.lc96p	Abs Quant		C11	S12	CD177	23.59		Positive	Unchecked	Unknown		23.5333333333333	0.0513160143944694			C10	SYBR Green I	Unchecked	0.5086	2.24720375435402	None			35
Cjj 1.22.lc96p	Abs Quant		C12	S12	CD177	23.52		Positive	Unchecked	Unknown		23.5333333333333	0.0513160143944694			C10	SYBR Green I	Unchecked	0.5565	2.4309422601929	None			36
Cjj 1.22.lc96p	Abs Quant		D1	HC11	MCEMP10	24.38		Positive	Unchecked	Unknown		24.4266666666667	0.040414518843274			D1	SYBR Green I	Unchecked	0.2524	1.14460051228514	None			37
Cjj 1.22.lc96p	Abs Quant		D2	HC11	MCEMP10	24.45		Positive	Unchecked	Unknown		24.4266666666667	0.040414518843274			D1	SYBR Green I	Unchecked	0.2431	1.08023662636902	None			38
Cjj 1.22.lc96p	Abs Quant		D3	HC11	MCEMP10	24.45		Positive	Unchecked	Unknown		24.4266666666667	0.040414518843274			D1	SYBR Green I	Unchecked	0.2073	0.942569255464967	None			39
Cjj 1.22.lc96p	Abs Quant		D4	HC12	MCEMP10			Negative	Unchecked	Unknown						D4	SYBR Green I	Unchecked	0.1133	0.586423738944523	Replicate group contains positives and negatives.			40
Cjj 1.22.lc96p	Abs Quant		D5	HC12	MCEMP10	24.65		Positive	Unchecked	Unknown		24.73	0.113137084989849			D4	SYBR Green I	Unchecked	0.2299	1.09169680198403	Replicate group contains positives and negatives.			41
Cjj 1.22.lc96p	Abs Quant		D6	HC12	MCEMP10	24.81		Positive	Unchecked	Unknown		24.73	0.113137084989849			D4	SYBR Green I	Unchecked	0.214	0.944134531888612	Replicate group contains positives and negatives.			42
Cjj 1.22.lc96p	Abs Quant		D7	S11	MCEMP10	22.96		Positive	Unchecked	Unknown		23.1166666666667	0.150443787951956			D7	SYBR Green I	Unchecked	0.2502	1.27954834416902	None			43
Cjj 1.22.lc96p	Abs Quant		D8	S11	MCEMP10	23.13		Positive	Unchecked	Unknown		23.1166666666667	0.150443787951956			D7	SYBR Green I	Unchecked	0.2236	1.15467164490823	None			44
Cjj 1.22.lc96p	Abs Quant		D9	S11	MCEMP10	23.26		Positive	Unchecked	Unknown		23.1166666666667	0.150443787951956			D7	SYBR Green I	Unchecked	0.2189	1.11902285206731	None			45
Cjj 1.22.lc96p	Abs Quant		D10	S12	MCEMP10	24.53		Positive	Unchecked	Unknown		24.3966666666667	0.115470053837927			D10	SYBR Green I	Unchecked	0.2549	1.40110486641294	None			46
Cjj 1.22.lc96p	Abs Quant		D11	S12	MCEMP10	24.33		Positive	Unchecked	Unknown		24.3966666666667	0.115470053837927			D10	SYBR Green I	Unchecked	0.4596	2.10278347490568	None			47
Cjj 1.22.lc96p	Abs Quant		D12	S12	MCEMP10	24.33		Positive	Unchecked	Unknown		24.3966666666667	0.115470053837927			D10	SYBR Green I	Unchecked	0.4293	1.99334009493787	None			48
Cjj 1.22.lc96p	Abs Quant		E1	HC11	GYG1			Negative	Unchecked	Unknown						E1	SYBR Green I	Unchecked	0.1441	0.603879724930468	Replicate group contains positives and negatives.			49
Cjj 1.22.lc96p	Abs Quant		E2	HC11	GYG1	31.41		Positive	Unchecked	Unknown		31.34	0.0989949493661171			E1	SYBR Green I	Unchecked	0.1576	0.731852175815415	Replicate group contains positives and negatives.			50
Cjj 1.22.lc96p	Abs Quant		E3	HC11	GYG1	31.27		Positive	Unchecked	Unknown		31.34	0.0989949493661171			E1	SYBR Green I	Unchecked	0.1681	0.749351225832467	Replicate group contains positives and negatives.			51
Cjj 1.22.lc96p	Abs Quant		E4	HC12	GYG1	29.3		Positive	Unchecked	Unknown		29.28	0.200748598998846			E4	SYBR Green I	Unchecked	0.2728	1.35300908384486	None			52
Cjj 1.22.lc96p	Abs Quant		E5	HC12	GYG1	29.47		Positive	Unchecked	Unknown		29.28	0.200748598998846			E4	SYBR Green I	Unchecked	0.2423	1.21343795991875	None			53
Cjj 1.22.lc96p	Abs Quant		E6	HC12	GYG1	29.07		Positive	Unchecked	Unknown		29.28	0.200748598998846			E4	SYBR Green I	Unchecked	0.2858	1.41005210208739	None			54
Cjj 1.22.lc96p	Abs Quant		E7	S11	GYG1	29.24		Positive	Unchecked	Unknown		29.1933333333333	0.204042479237373			E7	SYBR Green I	Unchecked	0.1975	1.152625441359	None			55
Cjj 1.22.lc96p	Abs Quant		E8	S11	GYG1	28.97		Positive	Unchecked	Unknown		29.1933333333333	0.204042479237373			E7	SYBR Green I	Unchecked	0.1394	1.00130375858553	None			56
Cjj 1.22.lc96p	Abs Quant		E9	S11	GYG1	29.37		Positive	Unchecked	Unknown		29.1933333333333	0.204042479237373			E7	SYBR Green I	Unchecked	0.1851	1.10432088845303	None			57
Cjj 1.22.lc96p	Abs Quant		E10	S12	GYG1	30.09		Positive	Unchecked	Unknown		29.92	0.151327459504215			E10	SYBR Green I	Unchecked	0.5185	2.12928363102545	None			58
Cjj 1.22.lc96p	Abs Quant		E11	S12	GYG1	29.87		Positive	Unchecked	Unknown		29.92	0.151327459504215			E10	SYBR Green I	Unchecked	0.5163	2.14339689756944	None			59
Cjj 1.22.lc96p	Abs Quant		E12	S12	GYG1	29.8		Positive	Unchecked	Unknown		29.92	0.151327459504215			E10	SYBR Green I	Unchecked	0.4798	2.01537986455682	None			60
Cjj 1.22.lc96p	Abs Quant		F1	HC11	ACTIN			Negative	Unchecked	Unknown						F1	SYBR Green I	Unchecked	0.0946	0.370484745595282	None			61
Cjj 1.22.lc96p	Abs Quant		F2	HC11	ACTIN			Negative	Unchecked	Unknown						F1	SYBR Green I	Unchecked	0.1045	0.442325999004703	None			62
Cjj 1.22.lc96p	Abs Quant		F3	HC11	ACTIN			Negative	Unchecked	Unknown						F1	SYBR Green I	Unchecked	0.175	0.767976787013501	None			63
Cjj 1.22.lc96p	Abs Quant		F4	HC12	ACTIN	23.6		Positive	Unchecked	Unknown		23.72	0.169705627484772			F4	SYBR Green I	Unchecked	0.54	2.27532787819138	Replicate group contains positives and negatives.			64
Cjj 1.22.lc96p	Abs Quant		F5	HC12	ACTIN	23.84		Positive	Unchecked	Unknown		23.72	0.169705627484772			F4	SYBR Green I	Unchecked	0.6756	2.72596215020463	Replicate group contains positives and negatives.			65
Cjj 1.22.lc96p	Abs Quant		F6	HC12	ACTIN			Negative	Unchecked	Unknown						F4	SYBR Green I	Unchecked	0.0132	0.0899916971497856	Replicate group contains positives and negatives.			66
Cjj 1.22.lc96p	Abs Quant		F7	S11	ACTIN	23.94		Positive	Unchecked	Unknown		23.965	0.0353553390593254			F7	SYBR Green I	Unchecked	0.1943	0.917827913524896	Replicate group contains positives and negatives.			67
Cjj 1.22.lc96p	Abs Quant		F8	S11	ACTIN			Negative	Unchecked	Unknown						F7	SYBR Green I	Unchecked	0.1789	0.886426398527488	Replicate group contains positives and negatives.			68
Cjj 1.22.lc96p	Abs Quant		F9	S11	ACTIN	23.99		Positive	Unchecked	Unknown		23.965	0.0353553390593254			F7	SYBR Green I	Unchecked	0.2005	0.954305493098982	Replicate group contains positives and negatives.			69
Cjj 1.22.lc96p	Abs Quant		F10	S12	ACTIN	24.75		Positive	Unchecked	Unknown		24.75	0.0700000000000003			F10	SYBR Green I	Unchecked	0.4302	1.86474067290159	None			70
Cjj 1.22.lc96p	Abs Quant		F11	S12	ACTIN	24.82		Positive	Unchecked	Unknown		24.75	0.0700000000000003			F10	SYBR Green I	Unchecked	0.3868	1.75960409578658	None			71
Cjj 1.22.lc96p	Abs Quant		F12	S12	ACTIN	24.68		Positive	Unchecked	Unknown		24.75	0.0700000000000003			F10	SYBR Green I	Unchecked	0.4318	1.92376258705511	None			72
Cjj 1.22.lc96p	Abs Quant		G1	Sample 73	None			Negative	Unchecked	Unknown							SYBR Green I	Unchecked	0.0685	0.709330017614828	None			73
Cjj 1.22.lc96p	Abs Quant		G2	Sample 74	None			Negative	Unchecked	Unknown							SYBR Green I	Unchecked	0.0395	0.528439181239287	None			74
Cjj 1.22.lc96p	Abs Quant		G3	Sample 75	None			Negative	Unchecked	Unknown							SYBR Green I	Unchecked	0.0374	0.525993019538801	None			75
Cjj 1.22.lc96p	Abs Quant		G4	Sample 76	None			Negative	Unchecked	Unknown							SYBR Green I	Unchecked	0.0349	0.487579574386485	None			76
Cjj 1.22.lc96p	Abs Quant		G5	Sample 77	None			Negative	Unchecked	Unknown							SYBR Green I	Unchecked	0.0292	0.419017357109812	None			77
Cjj 1.22.lc96p	Abs Quant		G6	Sample 78	None			Negative	Unchecked	Unknown							SYBR Green I	Unchecked	0.031	0.426505970450911	None			78
Cjj 1.22.lc96p	Abs Quant		G7	Sample 79	None			Negative	Unchecked	Unknown							SYBR Green I	Unchecked	0.0304	0.411036974991035	None			79
Cjj 1.22.lc96p	Abs Quant		G8	Sample 80	None			Negative	Unchecked	Unknown							SYBR Green I	Unchecked	0.0314	0.427429550746291	None			80
Cjj 1.22.lc96p	Abs Quant		G9	Sample 81	None			Negative	Unchecked	Unknown							SYBR Green I	Unchecked	0.034	0.415787547317335	None			81
Cjj 1.22.lc96p	Abs Quant		G10	Sample 82	None			Negative	Unchecked	Unknown							SYBR Green I	Unchecked	0.0354	0.434326923396537	None			82
Cjj 1.22.lc96p	Abs Quant		G11	Sample 83	None			Negative	Unchecked	Unknown							SYBR Green I	Unchecked	0.034	0.482095997608856	None			83
Cjj 1.22.lc96p	Abs Quant		G12	Sample 84	None			Negative	Unchecked	Unknown							SYBR Green I	Unchecked	0.0342	0.59414915118104	None			84
Cjj 1.22.lc96p	Abs Quant		H1	Sample 85	None			Negative	Unchecked	Unknown							SYBR Green I	Unchecked	0.0366	0.592470691806619	None			85
Cjj 1.22.lc96p	Abs Quant		H2	Sample 86	None			Negative	Unchecked	Unknown							SYBR Green I	Unchecked	0.0367	0.646628034580072	None			86
Cjj 1.22.lc96p	Abs Quant		H3	Sample 87	None			Negative	Unchecked	Unknown							SYBR Green I	Unchecked	0.0265	0.470987600046741	None			87
Cjj 1.22.lc96p	Abs Quant		H4	Sample 88	None			Negative	Unchecked	Unknown							SYBR Green I	Unchecked	0.0148	-0.465925840273463	None			88
Cjj 1.22.lc96p	Abs Quant		H5	Sample 89	None			Negative	Unchecked	Unknown							SYBR Green I	Unchecked	0.034	0.512721248863834	None			89
Cjj 1.22.lc96p	Abs Quant		H6	Sample 90	None			Negative	Unchecked	Unknown							SYBR Green I	Unchecked	0.0283	0.468235606805367	None			90
Cjj 1.22.lc96p	Abs Quant		H7	Sample 91	None			Negative	Unchecked	Unknown							SYBR Green I	Unchecked	0.0293	0.518089611569709	None			91
Cjj 1.22.lc96p	Abs Quant		H8	Sample 92	None			Negative	Unchecked	Unknown							SYBR Green I	Unchecked	0.0303	0.500965091012861	None			92
Cjj 1.22.lc96p	Abs Quant		H9	Sample 93	None			Negative	Unchecked	Unknown							SYBR Green I	Unchecked	0.0153	0.226595836313696	None			93
Cjj 1.22.lc96p	Abs Quant		H10	Sample 94	None			Negative	Unchecked	Unknown							SYBR Green I	Unchecked	0.0325	0.603609468039707	None			94
Cjj 1.22.lc96p	Abs Quant		H11	Sample 95	None			Negative	Unchecked	Unknown							SYBR Green I	Unchecked	0.0293	0.545047859777737	None			95
Cjj 1.22.lc96p	Abs Quant		H12	Sample 96	None			Negative	Unchecked	Unknown							SYBR Green I	Unchecked	0.0303	0.59986083981844	None			96
