# Supplementary material for: Identification and analysis of exosome-associated signatures in pediatric sepsis by integrated bioinformatics analysis and machine learning
Source: PeerJ. 2026 Jan 8;14:e20555. doi: 10.7717/peerj.20555 (PMC12790779; doi:10.7717/peerj.20555)
Supplement: Supplemental Information 14 [file peerj-14-20555-s014.zip › raw_data/cjj 1.19(J1-J4).txt]

File Name	Analysis Name	Plate Id	Position	Sample Name	Gene Name	Condition Name	Cq	Cq Mean	Cq Error	Excluded	Sample Type	Sample Type RQ	Gene Type	Condition Type	Replicate Group	Ratio	Ratio Error	Normalized Ratio	Normalized Ratio Error	Scaled Ratio	Scaled Ratio Error	Dye	Edited Call	Failure	Slope	EPF	Notes	Sample Prep Notes	Number
Cjj hjm 1.19.lc96p	Rel Quant		A1	J1	IRAK3		22.44	22.3466666666667	0.0901849950564578	Unchecked	Unknown	Unknown	Target	Unknown	A1							SYBR Green I	Unchecked	No ratio because no reference gene defined	0.2394	1.43350385166808			1
Cjj hjm 1.19.lc96p	Rel Quant		A2	J1	IRAK3		22.34	22.3466666666667	0.0901849950564578	Unchecked	Unknown	Unknown	Target	Unknown	A1							SYBR Green I	Unchecked	No ratio because no reference gene defined	0.2731	1.51973339314057			2
Cjj hjm 1.19.lc96p	Rel Quant		A3	J1	IRAK3		22.26	22.3466666666667	0.0901849950564578	Unchecked	Unknown	Unknown	Target	Unknown	A1							SYBR Green I	Unchecked	No ratio because no reference gene defined	0.28	1.58442891395925			3
Cjj hjm 1.19.lc96p	Rel Quant		A4	J2	IRAK3		22.34	22.19	0.13076696830622	Unchecked	Unknown	Unknown	Target	Unknown	A4							SYBR Green I	Unchecked	No ratio because no reference gene defined	0.519	2.37735581096692			4
Cjj hjm 1.19.lc96p	Rel Quant		A5	J2	IRAK3		22.13	22.19	0.13076696830622	Unchecked	Unknown	Unknown	Target	Unknown	A4							SYBR Green I	Unchecked	No ratio because no reference gene defined	0.462	2.26945940984563			5
Cjj hjm 1.19.lc96p	Rel Quant		A6	J2	IRAK3		22.1	22.19	0.13076696830622	Unchecked	Unknown	Unknown	Target	Unknown	A4							SYBR Green I	Unchecked	No ratio because no reference gene defined	0.471	2.30137668671987			6
Cjj hjm 1.19.lc96p	Rel Quant		A7	J3	IRAK3		22.58	22.61	0.0608276253029824	Unchecked	Unknown	Unknown	Target	Unknown	A7							SYBR Green I	Unchecked	No ratio because no reference gene defined	0.2877	1.58364198068731			7
Cjj hjm 1.19.lc96p	Rel Quant		A8	J3	IRAK3		22.57	22.61	0.0608276253029824	Unchecked	Unknown	Unknown	Target	Unknown	A7							SYBR Green I	Unchecked	No ratio because no reference gene defined	0.2648	1.48110624743518			8
Cjj hjm 1.19.lc96p	Rel Quant		A9	J3	IRAK3		22.68	22.61	0.0608276253029824	Unchecked	Unknown	Unknown	Target	Unknown	A7							SYBR Green I	Unchecked	No ratio because no reference gene defined	0.2467	1.33189863572863			9
Cjj hjm 1.19.lc96p	Rel Quant		A10	J4	IRAK3		22.13	22.1333333333333	0.0351188458428424	Unchecked	Unknown	Unknown	Target	Unknown	A10							SYBR Green I	Unchecked	No ratio because no reference gene defined	0.495	2.47901390548789			10
Cjj hjm 1.19.lc96p	Rel Quant		A11	J4	IRAK3		22.17	22.1333333333333	0.0351188458428424	Unchecked	Unknown	Unknown	Target	Unknown	A10							SYBR Green I	Unchecked	No ratio because no reference gene defined	0.5248	2.51374268780418			11
Cjj hjm 1.19.lc96p	Rel Quant		A12	J4	IRAK3		22.1	22.1333333333333	0.0351188458428424	Unchecked	Unknown	Unknown	Target	Unknown	A10							SYBR Green I	Unchecked	No ratio because no reference gene defined	0.5217	2.50517257484053			12
Cjj hjm 1.19.lc96p	Rel Quant		B1	J1	TLR5		22.27	22.0233333333333	0.21571586249818	Unchecked	Unknown	Unknown	Target	Unknown	B1							SYBR Green I	Unchecked	No ratio because no reference gene defined	0.2404	1.51274036448975			13
Cjj hjm 1.19.lc96p	Rel Quant		B2	J1	TLR5		21.93	22.0233333333333	0.21571586249818	Unchecked	Unknown	Unknown	Target	Unknown	B1							SYBR Green I	Unchecked	No ratio because no reference gene defined	0.2731	1.63389661496641			14
Cjj hjm 1.19.lc96p	Rel Quant		B3	J1	TLR5		21.87	22.0233333333333	0.21571586249818	Unchecked	Unknown	Unknown	Target	Unknown	B1							SYBR Green I	Unchecked	No ratio because no reference gene defined	0.3024	1.7466997460959			15
Cjj hjm 1.19.lc96p	Rel Quant		B4	J2	TLR5		22.25	22.3433333333333	0.0901849950564578	Unchecked	Unknown	Unknown	Target	Unknown	B4							SYBR Green I	Unchecked	No ratio because no reference gene defined	0.5396	2.59356243713752			16
Cjj hjm 1.19.lc96p	Rel Quant		B5	J2	TLR5		22.35	22.3433333333333	0.0901849950564578	Unchecked	Unknown	Unknown	Target	Unknown	B4							SYBR Green I	Unchecked	No ratio because no reference gene defined	0.5237	2.51100823665481			17
Cjj hjm 1.19.lc96p	Rel Quant		B6	J2	TLR5		22.43	22.3433333333333	0.0901849950564578	Unchecked	Unknown	Unknown	Target	Unknown	B4							SYBR Green I	Unchecked	No ratio because no reference gene defined	0.4957	2.45756920222676			18
Cjj hjm 1.19.lc96p	Rel Quant		B7	J3	TLR5		22.17	22.14	0.088881944173157	Unchecked	Unknown	Unknown	Target	Unknown	B7							SYBR Green I	Unchecked	No ratio because no reference gene defined	0.2593	1.56923273889458			19
Cjj hjm 1.19.lc96p	Rel Quant		B8	J3	TLR5		22.21	22.14	0.088881944173157	Unchecked	Unknown	Unknown	Target	Unknown	B7							SYBR Green I	Unchecked	No ratio because no reference gene defined	0.2598	1.54068417813276			20
Cjj hjm 1.19.lc96p	Rel Quant		B9	J3	TLR5		22.04	22.14	0.088881944173157	Unchecked	Unknown	Unknown	Target	Unknown	B7							SYBR Green I	Unchecked	No ratio because no reference gene defined	0.2411	1.43175222601927			21
Cjj hjm 1.19.lc96p	Rel Quant		B10	J4	TLR5		21.71	21.86	0.1552417469626	Unchecked	Unknown	Unknown	Target	Unknown	B10							SYBR Green I	Unchecked	No ratio because no reference gene defined	0.5583	2.79517262871682			22
Cjj hjm 1.19.lc96p	Rel Quant		B11	J4	TLR5		21.85	21.86	0.1552417469626	Unchecked	Unknown	Unknown	Target	Unknown	B10							SYBR Green I	Unchecked	No ratio because no reference gene defined	0.5448	2.73366415355891			23
Cjj hjm 1.19.lc96p	Rel Quant		B12	J4	TLR5		22.02	21.86	0.1552417469626	Unchecked	Unknown	Unknown	Target	Unknown	B10							SYBR Green I	Unchecked	No ratio because no reference gene defined	0.4873	2.57016895300081			24
Cjj hjm 1.19.lc96p	Rel Quant		C1	J1	CD177					Unchecked	Unknown	Unknown	Target	Unknown	C1	0						SYBR Green I	Unchecked	Replicate group contains positives and negatives., No ratio because no reference gene defined	0.041	0.260766610103848			25
Cjj hjm 1.19.lc96p	Rel Quant		C2	J1	CD177		20.86	20.86	0	Unchecked	Unknown	Unknown	Target	Unknown	C1							SYBR Green I	Unchecked	Replicate group contains positives and negatives., No ratio because no reference gene defined	0.3098	1.71572955764827			26
Cjj hjm 1.19.lc96p	Rel Quant		C3	J1	CD177		20.86	20.86	0	Unchecked	Unknown	Unknown	Target	Unknown	C1							SYBR Green I	Unchecked	Replicate group contains positives and negatives., No ratio because no reference gene defined	0.3612	1.89699845547891			27
Cjj hjm 1.19.lc96p	Rel Quant		C4	J2	CD177		21.53	21.24	0.253574446662119	Unchecked	Unknown	Unknown	Target	Unknown	C4							SYBR Green I	Unchecked	No ratio because no reference gene defined	0.8653	3.44584135112961			28
Cjj hjm 1.19.lc96p	Rel Quant		C5	J2	CD177		21.13	21.24	0.253574446662119	Unchecked	Unknown	Unknown	Target	Unknown	C4							SYBR Green I	Unchecked	No ratio because no reference gene defined	0.5681	2.59352704654376			29
Cjj hjm 1.19.lc96p	Rel Quant		C6	J2	CD177		21.06	21.24	0.253574446662119	Unchecked	Unknown	Unknown	Target	Unknown	C4							SYBR Green I	Unchecked	No ratio because no reference gene defined	0.5881	2.67173981265419			30
Cjj hjm 1.19.lc96p	Rel Quant		C7	J3	CD177		21.13	21.12	0.0173205080756876	Unchecked	Unknown	Unknown	Target	Unknown	C7							SYBR Green I	Unchecked	No ratio because no reference gene defined	0.3061	1.62270317634604			31
Cjj hjm 1.19.lc96p	Rel Quant		C8	J3	CD177		21.1	21.12	0.0173205080756876	Unchecked	Unknown	Unknown	Target	Unknown	C7							SYBR Green I	Unchecked	No ratio because no reference gene defined	0.3295	1.72999990902563			32
Cjj hjm 1.19.lc96p	Rel Quant		C9	J3	CD177		21.13	21.12	0.0173205080756876	Unchecked	Unknown	Unknown	Target	Unknown	C7							SYBR Green I	Unchecked	No ratio because no reference gene defined	0.3141	1.65894348465211			33
Cjj hjm 1.19.lc96p	Rel Quant		C10	J4	CD177		20.88	21.0766666666667	0.29022979401387	Unchecked	Unknown	Unknown	Target	Unknown	C10							SYBR Green I	Unchecked	No ratio because no reference gene defined	0.6233	2.85161875980695			34
Cjj hjm 1.19.lc96p	Rel Quant		C11	J4	CD177		21.41	21.0766666666667	0.29022979401387	Unchecked	Unknown	Unknown	Target	Unknown	C10							SYBR Green I	Unchecked	No ratio because no reference gene defined	0.8864	3.56596681597052			35
Cjj hjm 1.19.lc96p	Rel Quant		C12	J4	CD177		20.94	21.0766666666667	0.29022979401387	Unchecked	Unknown	Unknown	Target	Unknown	C10							SYBR Green I	Unchecked	No ratio because no reference gene defined	0.5665	2.68586083650375			36
Cjj hjm 1.19.lc96p	Rel Quant		D1	J1	MCEMP10					Unchecked	Unknown	Unknown	Target	Unknown	D1	0						SYBR Green I	Unchecked	Replicate group contains positives and negatives., No ratio because no reference gene defined	0	-0.015237535137977			37
Cjj hjm 1.19.lc96p	Rel Quant		D2	J1	MCEMP10		37.88	37.88	0	Unchecked	Unknown	Unknown	Target	Unknown	D1							SYBR Green I	Unchecked	Replicate group contains positives and negatives., No ratio because no reference gene defined	0.3122	0.630054286879107			38
Cjj hjm 1.19.lc96p	Rel Quant		D3	J1	MCEMP10					Unchecked	Unknown	Unknown	Target	Unknown	D1	0						SYBR Green I	Unchecked	Replicate group contains positives and negatives., No ratio because no reference gene defined	0.1174	0.212963895205328			39
Cjj hjm 1.19.lc96p	Rel Quant		D4	J2	MCEMP10					Unchecked	Unknown	Unknown	Target	Unknown	D4	0						SYBR Green I	Unchecked	Replicate group contains positives and negatives., No ratio because no reference gene defined	0	4.40398495035291E-07			40
Cjj hjm 1.19.lc96p	Rel Quant		D5	J2	MCEMP10		36.18	36.925	1.05358910396796	Unchecked	Unknown	Unknown	Target	Unknown	D4							SYBR Green I	Unchecked	Replicate group contains positives and negatives., No ratio because no reference gene defined	0.5542	1.3848221764261			41
Cjj hjm 1.19.lc96p	Rel Quant		D6	J2	MCEMP10		37.67	36.925	1.05358910396796	Unchecked	Unknown	Unknown	Target	Unknown	D4							SYBR Green I	Unchecked	Replicate group contains positives and negatives., No ratio because no reference gene defined	0.4543	0.79895661527543			42
Cjj hjm 1.19.lc96p	Rel Quant		D7	J3	MCEMP10					Unchecked	Unknown	Unknown	Target	Unknown	D7	0						SYBR Green I	Unchecked	No ratio because no reference gene defined	0.0033	0.039991623503707			43
Cjj hjm 1.19.lc96p	Rel Quant		D8	J3	MCEMP10					Unchecked	Unknown	Unknown	Target	Unknown	D7	0						SYBR Green I	Unchecked	No ratio because no reference gene defined	0.0032	0.0393186937288434			44
Cjj hjm 1.19.lc96p	Rel Quant		D9	J3	MCEMP10					Unchecked	Unknown	Unknown	Target	Unknown	D7	0						SYBR Green I	Unchecked	No ratio because no reference gene defined	0.0048	0.0619105169345781			45
Cjj hjm 1.19.lc96p	Rel Quant		D10	J4	MCEMP10					Unchecked	Unknown	Unknown	Target	Unknown	D10	0						SYBR Green I	Unchecked	No ratio because no reference gene defined	0.0122	0.0632982892098492			46
Cjj hjm 1.19.lc96p	Rel Quant		D11	J4	MCEMP10					Unchecked	Unknown	Unknown	Target	Unknown	D10	0						SYBR Green I	Unchecked	No ratio because no reference gene defined	0.0458	0.25334767347277			47
Cjj hjm 1.19.lc96p	Rel Quant		D12	J4	MCEMP10					Unchecked	Unknown	Unknown	Target	Unknown	D10	0						SYBR Green I	Unchecked	No ratio because no reference gene defined	0.0074	0.0309780903501453			48
Cjj hjm 1.19.lc96p	Rel Quant		E1	J1	GYG1		29.82	29.83	0.0458257569495587	Unchecked	Unknown	Unknown	Target	Unknown	E1							SYBR Green I	Unchecked	No ratio because no reference gene defined	0.2395	1.35013008565764			49
Cjj hjm 1.19.lc96p	Rel Quant		E2	J1	GYG1		29.79	29.83	0.0458257569495587	Unchecked	Unknown	Unknown	Target	Unknown	E1							SYBR Green I	Unchecked	No ratio because no reference gene defined	0.292	1.52135635546147			50
Cjj hjm 1.19.lc96p	Rel Quant		E3	J1	GYG1		29.88	29.83	0.0458257569495587	Unchecked	Unknown	Unknown	Target	Unknown	E1							SYBR Green I	Unchecked	No ratio because no reference gene defined	0.2645	1.45534953370226			51
Cjj hjm 1.19.lc96p	Rel Quant		E4	J2	GYG1		28.92	28.97	0.0435889894354067	Unchecked	Unknown	Unknown	Target	Unknown	E4							SYBR Green I	Unchecked	No ratio because no reference gene defined	0.4888	2.1501226912145			52
Cjj hjm 1.19.lc96p	Rel Quant		E5	J2	GYG1		28.99	28.97	0.0435889894354067	Unchecked	Unknown	Unknown	Target	Unknown	E4							SYBR Green I	Unchecked	No ratio because no reference gene defined	0.4987	2.1773670817721			53
Cjj hjm 1.19.lc96p	Rel Quant		E6	J2	GYG1		29	28.97	0.0435889894354067	Unchecked	Unknown	Unknown	Target	Unknown	E4							SYBR Green I	Unchecked	No ratio because no reference gene defined	0.4584	2.04321441930137			54
Cjj hjm 1.19.lc96p	Rel Quant		E7	J3	GYG1		30.35	30.41	0.168226038412607	Unchecked	Unknown	Unknown	Target	Unknown	E7							SYBR Green I	Unchecked	No ratio because no reference gene defined	0.2477	1.2712732956612			55
Cjj hjm 1.19.lc96p	Rel Quant		E8	J3	GYG1		30.6	30.41	0.168226038412607	Unchecked	Unknown	Unknown	Target	Unknown	E7							SYBR Green I	Unchecked	No ratio because no reference gene defined	0.2354	1.2120978039158			56
Cjj hjm 1.19.lc96p	Rel Quant		E9	J3	GYG1		30.28	30.41	0.168226038412607	Unchecked	Unknown	Unknown	Target	Unknown	E7							SYBR Green I	Unchecked	No ratio because no reference gene defined	0.1984	1.12340072129304			57
Cjj hjm 1.19.lc96p	Rel Quant		E10	J4	GYG1		29.4	29.4266666666667	0.132035348802257	Unchecked	Unknown	Unknown	Target	Unknown	E10							SYBR Green I	Unchecked	No ratio because no reference gene defined	0.5511	2.33968279194669			58
Cjj hjm 1.19.lc96p	Rel Quant		E11	J4	GYG1		29.31	29.4266666666667	0.132035348802257	Unchecked	Unknown	Unknown	Target	Unknown	E10							SYBR Green I	Unchecked	No ratio because no reference gene defined	0.4903	2.21707070581986			59
Cjj hjm 1.19.lc96p	Rel Quant		E12	J4	GYG1		29.57	29.4266666666667	0.132035348802257	Unchecked	Unknown	Unknown	Target	Unknown	E10							SYBR Green I	Unchecked	No ratio because no reference gene defined	0.4896	2.13311444221241			60
Cjj hjm 1.19.lc96p	Rel Quant		F1	J1	ACTIN		22.94	22.5066666666667	0.391066916695001	Unchecked	Unknown	Unknown	Target	Unknown	F1							SYBR Green I	Unchecked	No ratio because no reference gene defined	0.2665	1.4688316812224			61
Cjj hjm 1.19.lc96p	Rel Quant		F2	J1	ACTIN		22.4	22.5066666666667	0.391066916695001	Unchecked	Unknown	Unknown	Target	Unknown	F1							SYBR Green I	Unchecked	No ratio because no reference gene defined	0.299	1.59296902272138			62
Cjj hjm 1.19.lc96p	Rel Quant		F3	J1	ACTIN		22.18	22.5066666666667	0.391066916695001	Unchecked	Unknown	Unknown	Target	Unknown	F1							SYBR Green I	Unchecked	No ratio because no reference gene defined	0.3213	1.66082596124249			63
Cjj hjm 1.19.lc96p	Rel Quant		F4	J2	ACTIN		22.28	22.28	0.0199999999999996	Unchecked	Unknown	Unknown	Target	Unknown	F4							SYBR Green I	Unchecked	No ratio because no reference gene defined	0.6439	2.70382760830851			64
Cjj hjm 1.19.lc96p	Rel Quant		F5	J2	ACTIN		22.3	22.28	0.0199999999999996	Unchecked	Unknown	Unknown	Target	Unknown	F4							SYBR Green I	Unchecked	No ratio because no reference gene defined	0.5977	2.57553863171147			65
Cjj hjm 1.19.lc96p	Rel Quant		F6	J2	ACTIN		22.26	22.28	0.0199999999999996	Unchecked	Unknown	Unknown	Target	Unknown	F4							SYBR Green I	Unchecked	No ratio because no reference gene defined	0.5899	2.54449444254955			66
Cjj hjm 1.19.lc96p	Rel Quant		F7	J3	ACTIN		23.33	23.3	0.137477270848677	Unchecked	Unknown	Unknown	Target	Unknown	F7							SYBR Green I	Unchecked	No ratio because no reference gene defined	0.315	1.69005148755148			67
Cjj hjm 1.19.lc96p	Rel Quant		F8	J3	ACTIN		23.42	23.3	0.137477270848677	Unchecked	Unknown	Unknown	Target	Unknown	F7							SYBR Green I	Unchecked	No ratio because no reference gene defined	0.2644	1.50329083656182			68
Cjj hjm 1.19.lc96p	Rel Quant		F9	J3	ACTIN		23.15	23.3	0.137477270848677	Unchecked	Unknown	Unknown	Target	Unknown	F7							SYBR Green I	Unchecked	No ratio because no reference gene defined	0.2836	1.54388637992061			69
Cjj hjm 1.19.lc96p	Rel Quant		F10	J4	ACTIN		21.76	22.0733333333333	0.368962509387245	Unchecked	Unknown	Unknown	Target	Unknown	F10							SYBR Green I	Unchecked	No ratio because no reference gene defined	0.7042	3.0196179096689			70
Cjj hjm 1.19.lc96p	Rel Quant		F11	J4	ACTIN		21.98	22.0733333333333	0.368962509387245	Unchecked	Unknown	Unknown	Target	Unknown	F10							SYBR Green I	Unchecked	No ratio because no reference gene defined	0.6973	2.98821281890784			71
Cjj hjm 1.19.lc96p	Rel Quant		F12	J4	ACTIN		22.48	22.0733333333333	0.368962509387245	Unchecked	Unknown	Unknown	Target	Unknown	F10							SYBR Green I	Unchecked	No ratio because no reference gene defined	0.6304	2.81401305802334			72
Cjj hjm 1.19.lc96p	Rel Quant		G1	Sample 73	None					Unchecked	Unknown	Unknown	Target	Unknown		0						SYBR Green I	Unchecked	No ratio because no reference gene defined	0.0303	0.476687796783616			73
Cjj hjm 1.19.lc96p	Rel Quant		G2	Sample 74	None					Unchecked	Unknown	Unknown	Target	Unknown		0						SYBR Green I	Unchecked	No ratio because no reference gene defined	0.0525	0.494514174577037			74
Cjj hjm 1.19.lc96p	Rel Quant		G3	Sample 75	None					Unchecked	Unknown	Unknown	Target	Unknown		0						SYBR Green I	Unchecked	No ratio because no reference gene defined	0.0245	0.791694966591844			75
Cjj hjm 1.19.lc96p	Rel Quant		G4	Sample 76	None					Unchecked	Unknown	Unknown	Target	Unknown		0						SYBR Green I	Unchecked	No ratio because no reference gene defined	0.0461	0.893877486875304			76
Cjj hjm 1.19.lc96p	Rel Quant		G5	Sample 77	None					Unchecked	Unknown	Unknown	Target	Unknown		0						SYBR Green I	Unchecked	No ratio because no reference gene defined	0.0283	0.81266589553341			77
Cjj hjm 1.19.lc96p	Rel Quant		G6	Sample 78	None					Unchecked	Unknown	Unknown	Target	Unknown		0						SYBR Green I	Unchecked	No ratio because no reference gene defined	0.0465	0.628498245714065			78
Cjj hjm 1.19.lc96p	Rel Quant		G7	Sample 79	None					Unchecked	Unknown	Unknown	Target	Unknown		0						SYBR Green I	Unchecked	No ratio because no reference gene defined	0.0343	0.567714907233066			79
Cjj hjm 1.19.lc96p	Rel Quant		G8	Sample 80	None					Unchecked	Unknown	Unknown	Target	Unknown		0						SYBR Green I	Unchecked	No ratio because no reference gene defined	0.0281	0.802663891186605			80
Cjj hjm 1.19.lc96p	Rel Quant		G9	Sample 81	None					Unchecked	Unknown	Unknown	Target	Unknown		0						SYBR Green I	Unchecked	No ratio because no reference gene defined	0.0265	0.761504204917771			81
Cjj hjm 1.19.lc96p	Rel Quant		G10	Sample 82	None					Unchecked	Unknown	Unknown	Target	Unknown		0						SYBR Green I	Unchecked	No ratio because no reference gene defined	0.0269	0.821013542115129			82
Cjj hjm 1.19.lc96p	Rel Quant		G11	Sample 83	None					Unchecked	Unknown	Unknown	Target	Unknown		0						SYBR Green I	Unchecked	No ratio because no reference gene defined	0.0549	1.11185671519671			83
Cjj hjm 1.19.lc96p	Rel Quant		G12	Sample 84	None					Unchecked	Unknown	Unknown	Target	Unknown		0						SYBR Green I	Unchecked	No ratio because no reference gene defined	0.0773	0.806562491394401			84
Cjj hjm 1.19.lc96p	Rel Quant		H1	Sample 85	None					Unchecked	Unknown	Unknown	Target	Unknown		0						SYBR Green I	Unchecked	No ratio because no reference gene defined	0.0345	0.519353475426682			85
Cjj hjm 1.19.lc96p	Rel Quant		H2	Sample 86	None					Unchecked	Unknown	Unknown	Target	Unknown		0						SYBR Green I	Unchecked	No ratio because no reference gene defined	0.079	0.642716037825542			86
Cjj hjm 1.19.lc96p	Rel Quant		H3	Sample 87	None					Unchecked	Unknown	Unknown	Target	Unknown		0						SYBR Green I	Unchecked	No ratio because no reference gene defined	0.0441	0.364270528781504			87
Cjj hjm 1.19.lc96p	Rel Quant		H4	Sample 88	None					Unchecked	Unknown	Unknown	Target	Unknown		0						SYBR Green I	Unchecked	No ratio because no reference gene defined	0.0545	0.496919251703353			88
Cjj hjm 1.19.lc96p	Rel Quant		H5	Sample 89	None					Unchecked	Unknown	Unknown	Target	Unknown		0						SYBR Green I	Unchecked	No ratio because no reference gene defined	0.016	0.551118809507496			89
Cjj hjm 1.19.lc96p	Rel Quant		H6	Sample 90	None					Unchecked	Unknown	Unknown	Target	Unknown		0						SYBR Green I	Unchecked	No ratio because no reference gene defined	0.0366	0.593433910510145			90
Cjj hjm 1.19.lc96p	Rel Quant		H7	Sample 91	None					Unchecked	Unknown	Unknown	Target	Unknown		0						SYBR Green I	Unchecked	No ratio because no reference gene defined	0.0444	0.587917712295401			91
Cjj hjm 1.19.lc96p	Rel Quant		H8	Sample 92	None					Unchecked	Unknown	Unknown	Target	Unknown		0						SYBR Green I	Unchecked	No ratio because no reference gene defined	0.1132	0.269403820694654			92
Cjj hjm 1.19.lc96p	Rel Quant		H9	Sample 93	None					Unchecked	Unknown	Unknown	Target	Unknown		0						SYBR Green I	Unchecked	No ratio because no reference gene defined	0.046	0.78396511410766			93
Cjj hjm 1.19.lc96p	Rel Quant		H10	Sample 94	None					Unchecked	Unknown	Unknown	Target	Unknown		0						SYBR Green I	Unchecked	No ratio because no reference gene defined	0	4.40398494947189E-07			94
Cjj hjm 1.19.lc96p	Rel Quant		H11	Sample 95	None					Unchecked	Unknown	Unknown	Target	Unknown		0						SYBR Green I	Unchecked	No ratio because no reference gene defined	0.0426	0.230453605891685			95
Cjj hjm 1.19.lc96p	Rel Quant		H12	Sample 96	None					Unchecked	Unknown	Unknown	Target	Unknown		0						SYBR Green I	Unchecked	No ratio because no reference gene defined	0.0112	0.396091843822071			96
