# Supplementary material for: Identification and analysis of exosome-associated signatures in pediatric sepsis by integrated bioinformatics analysis and machine learning
Source: PeerJ. 2026 Jan 8;14:e20555. doi: 10.7717/peerj.20555 (PMC12790779; doi:10.7717/peerj.20555)
Supplement: Supplemental Information 14 [file peerj-14-20555-s014.zip › raw_data/cjj 1.19(J5-J8).txt]

File Name	Analysis Name	Plate Id	Position	Sample Name	Gene Name	Cq	Concentration	Call	Excluded	Sample Type	Standard	Cq Mean	Cq Error	Concentration Mean	Concentration Error	Replicate Group	Dye	Edited Call	Slope	EPF	Failure	Notes	Sample Prep Notes	Number
Cjj 1.19_01.lc96p	Abs Quant		A1	z1	irak3	22.38		Positive	Unchecked	Unknown		22.37	0.0360555127546413			A1	SYBR Green I	Unchecked	0.5362	2.531266	None			1
Cjj 1.19_01.lc96p	Abs Quant		A2	z1	irak3	22.4		Positive	Unchecked	Unknown		22.37	0.0360555127546413			A1	SYBR Green I	Unchecked	0.5357	2.460759	None			2
Cjj 1.19_01.lc96p	Abs Quant		A3	z1	irak3	22.33		Positive	Unchecked	Unknown		22.37	0.0360555127546413			A1	SYBR Green I	Unchecked	0.5808	2.651814	None			3
Cjj 1.19_01.lc96p	Abs Quant		A4	z2	irak3	22.47		Positive	Unchecked	Unknown		22.51	0.0360555127546402			A4	SYBR Green I	Unchecked	0.5637	2.601234	None			4
Cjj 1.19_01.lc96p	Abs Quant		A5	z2	irak3	22.54		Positive	Unchecked	Unknown		22.51	0.0360555127546402			A4	SYBR Green I	Unchecked	0.5109	2.511742	None			5
Cjj 1.19_01.lc96p	Abs Quant		A6	z2	irak3	22.52		Positive	Unchecked	Unknown		22.51	0.0360555127546402			A4	SYBR Green I	Unchecked	0.5284	2.538116	None			6
Cjj 1.19_01.lc96p	Abs Quant		A7	z3	irak3	22.2		Positive	Unchecked	Unknown		22.1966666666667	0.0152752523165192			A7	SYBR Green I	Unchecked	0.4616	2.270854	None			7
Cjj 1.19_01.lc96p	Abs Quant		A8	z3	irak3	22.21		Positive	Unchecked	Unknown		22.1966666666667	0.0152752523165192			A7	SYBR Green I	Unchecked	0.4488	2.207724	None			8
Cjj 1.19_01.lc96p	Abs Quant		A9	z3	irak3	22.18		Positive	Unchecked	Unknown		22.1966666666667	0.0152752523165192			A7	SYBR Green I	Unchecked	0.4204	2.123849	None			9
Cjj 1.19_01.lc96p	Abs Quant		A10	z4	irak3	22.39		Positive	Unchecked	Unknown		22.4333333333333	0.0929157324317743			A10	SYBR Green I	Unchecked	0.5662	2.5811	None			10
Cjj 1.19_01.lc96p	Abs Quant		A11	z4	irak3	22.37		Positive	Unchecked	Unknown		22.4333333333333	0.0929157324317743			A10	SYBR Green I	Unchecked	0.5529	2.530023	None			11
Cjj 1.19_01.lc96p	Abs Quant		A12	z4	irak3	22.54		Positive	Unchecked	Unknown		22.4333333333333	0.0929157324317743			A10	SYBR Green I	Unchecked	0.5197	2.39651	None			12
Cjj 1.19_01.lc96p	Abs Quant		B1	z1	TIR5	22.73		Positive	Unchecked	Unknown		22.4466666666667	0.245831920899896			B1	SYBR Green I	Unchecked	0.6486	3.14729	None			13
Cjj 1.19_01.lc96p	Abs Quant		B2	z1	TIR5	22.29		Positive	Unchecked	Unknown		22.4466666666667	0.245831920899896			B1	SYBR Green I	Unchecked	0.6962	3.269893	None			14
Cjj 1.19_01.lc96p	Abs Quant		B3	z1	TIR5	22.32		Positive	Unchecked	Unknown		22.4466666666667	0.245831920899896			B1	SYBR Green I	Unchecked	0.6315	3.100264	None			15
Cjj 1.19_01.lc96p	Abs Quant		B4	z2	TIR5	22.37		Positive	Unchecked	Unknown		22.39	0.0199999999999987			B4	SYBR Green I	Unchecked	0.6127	3.156162	None			16
Cjj 1.19_01.lc96p	Abs Quant		B5	z2	TIR5	22.39		Positive	Unchecked	Unknown		22.39	0.0199999999999987			B4	SYBR Green I	Unchecked	0.5776	3.003471	None			17
Cjj 1.19_01.lc96p	Abs Quant		B6	z2	TIR5	22.41		Positive	Unchecked	Unknown		22.39	0.0199999999999987			B4	SYBR Green I	Unchecked	0.6364	3.212754	None			18
Cjj 1.19_01.lc96p	Abs Quant		B7	z3	TIR5	22.07		Positive	Unchecked	Unknown		22	0.088881944173157			B7	SYBR Green I	Unchecked	0.4423	2.39848	None			19
Cjj 1.19_01.lc96p	Abs Quant		B8	z3	TIR5	22.03		Positive	Unchecked	Unknown		22	0.088881944173157			B7	SYBR Green I	Unchecked	0.4851	2.646077	None			20
Cjj 1.19_01.lc96p	Abs Quant		B9	z3	TIR5	21.9		Positive	Unchecked	Unknown		22	0.088881944173157			B7	SYBR Green I	Unchecked	0.465	2.531234	None			21
Cjj 1.19_01.lc96p	Abs Quant		B10	z4	TIR5	23.12		Positive	Unchecked	Unknown		23.0233333333333	0.221434715736565			B10	SYBR Green I	Unchecked	1.0241	4.14631	None			22
Cjj 1.19_01.lc96p	Abs Quant		B11	z4	TIR5	23.18		Positive	Unchecked	Unknown		23.0233333333333	0.221434715736565			B10	SYBR Green I	Unchecked	0.9902	4.082684	None			23
Cjj 1.19_01.lc96p	Abs Quant		B12	z4	TIR5	22.77		Positive	Unchecked	Unknown		23.0233333333333	0.221434715736565			B10	SYBR Green I	Unchecked	0.6015	2.987835	None			24
Cjj 1.19_01.lc96p	Abs Quant		C1	z1	CD177	21.32		Positive	Unchecked	Unknown		21.3	0.0529150262212914			C1	SYBR Green I	Unchecked	0.6519	2.819927	None			25
Cjj 1.19_01.lc96p	Abs Quant		C2	z1	CD177	21.34		Positive	Unchecked	Unknown		21.3	0.0529150262212914			C1	SYBR Green I	Unchecked	0.7242	3.024199	None			26
Cjj 1.19_01.lc96p	Abs Quant		C3	z1	CD177	21.24		Positive	Unchecked	Unknown		21.3	0.0529150262212914			C1	SYBR Green I	Unchecked	0.6766	2.896565	None			27
Cjj 1.19_01.lc96p	Abs Quant		C4	z2	CD177	21.48		Positive	Unchecked	Unknown		21.275	0.289913780286483			C4	SYBR Green I	Unchecked	0.6942	2.961193	Replicate group contains positives and negatives.			28
Cjj 1.19_01.lc96p	Abs Quant		C5	z2	CD177			Negative	Unchecked	Unknown						C4	SYBR Green I	Unchecked	0.1496	0.4131594	Replicate group contains positives and negatives.			29
Cjj 1.19_01.lc96p	Abs Quant		C6	z2	CD177	21.07		Positive	Unchecked	Unknown		21.275	0.289913780286483			C4	SYBR Green I	Unchecked	0.3422	1.871005	Replicate group contains positives and negatives.			30
Cjj 1.19_01.lc96p	Abs Quant		C7	z3	CD177	21.07		Positive	Unchecked	Unknown		21.1233333333333	0.137961347243832			C7	SYBR Green I	Unchecked	0.5273	2.45238	None			31
Cjj 1.19_01.lc96p	Abs Quant		C8	z3	CD177	21.02		Positive	Unchecked	Unknown		21.1233333333333	0.137961347243832			C7	SYBR Green I	Unchecked	0.462	2.293192	None			32
Cjj 1.19_01.lc96p	Abs Quant		C9	z3	CD177	21.28		Positive	Unchecked	Unknown		21.1233333333333	0.137961347243832			C7	SYBR Green I	Unchecked	0.5616	2.605138	None			33
Cjj 1.19_01.lc96p	Abs Quant		C10	z4	CD177	21.34		Positive	Unchecked	Unknown		21.39	0.0458257569495599			C10	SYBR Green I	Unchecked	0.6322	2.74749	None			34
Cjj 1.19_01.lc96p	Abs Quant		C11	z4	CD177	21.4		Positive	Unchecked	Unknown		21.39	0.0458257569495599			C10	SYBR Green I	Unchecked	0.6301	2.748122	None			35
Cjj 1.19_01.lc96p	Abs Quant		C12	z4	CD177	21.43		Positive	Unchecked	Unknown		21.39	0.0458257569495599			C10	SYBR Green I	Unchecked	0.5334	2.460104	None			36
Cjj 1.19_01.lc96p	Abs Quant		D1	z1	MCEMP10	22.28		Positive	Unchecked	Unknown		22.3166666666667	0.0321455025366411			D1	SYBR Green I	Unchecked	0.5549	2.514442	None			37
Cjj 1.19_01.lc96p	Abs Quant		D2	z1	MCEMP10	22.34		Positive	Unchecked	Unknown		22.3166666666667	0.0321455025366411			D1	SYBR Green I	Unchecked	0.6029	2.66065	None			38
Cjj 1.19_01.lc96p	Abs Quant		D3	z1	MCEMP10	22.33		Positive	Unchecked	Unknown		22.3166666666667	0.0321455025366411			D1	SYBR Green I	Unchecked	0.6149	2.713837	None			39
Cjj 1.19_01.lc96p	Abs Quant		D4	z2	MCEMP10	22.49		Positive	Unchecked	Unknown		22.4866666666667	0.0650640709864774			D4	SYBR Green I	Unchecked	0.5915	2.614017	None			40
Cjj 1.19_01.lc96p	Abs Quant		D5	z2	MCEMP10	22.42		Positive	Unchecked	Unknown		22.4866666666667	0.0650640709864774			D4	SYBR Green I	Unchecked	0.5963	2.66632	None			41
Cjj 1.19_01.lc96p	Abs Quant		D6	z2	MCEMP10	22.55		Positive	Unchecked	Unknown		22.4866666666667	0.0650640709864774			D4	SYBR Green I	Unchecked	0.5843	2.595944	None			42
Cjj 1.19_01.lc96p	Abs Quant		D7	z3	MCEMP10	22.28		Positive	Unchecked	Unknown		22.2433333333333	0.0472581562625257			D7	SYBR Green I	Unchecked	0.4826	2.264349	None			43
Cjj 1.19_01.lc96p	Abs Quant		D8	z3	MCEMP10	22.19		Positive	Unchecked	Unknown		22.2433333333333	0.0472581562625257			D7	SYBR Green I	Unchecked	0.4708	2.24061	None			44
Cjj 1.19_01.lc96p	Abs Quant		D9	z3	MCEMP10	22.26		Positive	Unchecked	Unknown		22.2433333333333	0.0472581562625257			D7	SYBR Green I	Unchecked	0.4583	2.195237	None			45
Cjj 1.19_01.lc96p	Abs Quant		D10	z4	MCEMP10	22.36		Positive	Unchecked	Unknown		22.37	0.0173205080756889			D10	SYBR Green I	Unchecked	0.5791	2.590212	None			46
Cjj 1.19_01.lc96p	Abs Quant		D11	z4	MCEMP10	22.36		Positive	Unchecked	Unknown		22.37	0.0173205080756889			D10	SYBR Green I	Unchecked	0.5813	2.599576	None			47
Cjj 1.19_01.lc96p	Abs Quant		D12	z4	MCEMP10	22.39		Positive	Unchecked	Unknown		22.37	0.0173205080756889			D10	SYBR Green I	Unchecked	0.5407	2.485431	None			48
Cjj 1.19_01.lc96p	Abs Quant		E1	z1	GYG1	29.14		Positive	Unchecked	Unknown		28.8833333333333	0.234591844132173			E1	SYBR Green I	Unchecked	0.5112	2.172232	None			49
Cjj 1.19_01.lc96p	Abs Quant		E2	z1	GYG1	28.68		Positive	Unchecked	Unknown		28.8833333333333	0.234591844132173			E1	SYBR Green I	Unchecked	0.5926	2.46834	None			50
Cjj 1.19_01.lc96p	Abs Quant		E3	z1	GYG1	28.83		Positive	Unchecked	Unknown		28.8833333333333	0.234591844132173			E1	SYBR Green I	Unchecked	0.5448	2.330701	None			51
Cjj 1.19_01.lc96p	Abs Quant		E4	z2	GYG1	29.28		Positive	Unchecked	Unknown		29.24	0.105830052442584			E4	SYBR Green I	Unchecked	0.4796	2.174126	None			52
Cjj 1.19_01.lc96p	Abs Quant		E5	z2	GYG1	29.32		Positive	Unchecked	Unknown		29.24	0.105830052442584			E4	SYBR Green I	Unchecked	0.5134	2.184852	None			53
Cjj 1.19_01.lc96p	Abs Quant		E6	z2	GYG1	29.12		Positive	Unchecked	Unknown		29.24	0.105830052442584			E4	SYBR Green I	Unchecked	0.4688	2.148429	None			54
Cjj 1.19_01.lc96p	Abs Quant		E7	z3	GYG1	28.63		Positive	Unchecked	Unknown		28.5866666666667	0.0665832811847924			E7	SYBR Green I	Unchecked	0.4311	1.977058	None			55
Cjj 1.19_01.lc96p	Abs Quant		E8	z3	GYG1	28.62		Positive	Unchecked	Unknown		28.5866666666667	0.0665832811847924			E7	SYBR Green I	Unchecked	0.2392	1.343423	None			56
Cjj 1.19_01.lc96p	Abs Quant		E9	z3	GYG1	28.51		Positive	Unchecked	Unknown		28.5866666666667	0.0665832811847924			E7	SYBR Green I	Unchecked	0.4115	1.996505	None			57
Cjj 1.19_01.lc96p	Abs Quant		E10	z4	GYG1	27.52		Positive	Unchecked	Unknown		27.7466666666667	0.746279661610399			E10	SYBR Green I	Unchecked	0.4116	2.398654	None			58
Cjj 1.19_01.lc96p	Abs Quant		E11	z4	GYG1	28.58		Positive	Unchecked	Unknown		27.7466666666667	0.746279661610399			E10	SYBR Green I	Unchecked	0.5054	2.200196	None			59
Cjj 1.19_01.lc96p	Abs Quant		E12	z4	GYG1	27.14		Positive	Unchecked	Unknown		27.7466666666667	0.746279661610399			E10	SYBR Green I	Unchecked	0.4676	2.288322	None			60
Cjj 1.19_01.lc96p	Abs Quant		F1	z1	ACTIN	22.72		Positive	Unchecked	Unknown		22.5866666666667	0.146401275039985			F1	SYBR Green I	Unchecked	0.704	2.928798	None			61
Cjj 1.19_01.lc96p	Abs Quant		F2	z1	ACTIN	22.43		Positive	Unchecked	Unknown		22.5866666666667	0.146401275039985			F1	SYBR Green I	Unchecked	0.7215	3.002996	None			62
Cjj 1.19_01.lc96p	Abs Quant		F3	z1	ACTIN	22.61		Positive	Unchecked	Unknown		22.5866666666667	0.146401275039985			F1	SYBR Green I	Unchecked	0.752	3.074065	None			63
Cjj 1.19_01.lc96p	Abs Quant		F4	z2	ACTIN	22.12		Positive	Unchecked	Unknown		22.11	0.0754983443527062			F4	SYBR Green I	Unchecked	0.6439	2.809035	None			64
Cjj 1.19_01.lc96p	Abs Quant		F5	z2	ACTIN	22.18		Positive	Unchecked	Unknown		22.11	0.0754983443527062			F4	SYBR Green I	Unchecked	0.6849	2.904326	None			65
Cjj 1.19_01.lc96p	Abs Quant		F6	z2	ACTIN	22.03		Positive	Unchecked	Unknown		22.11	0.0754983443527062			F4	SYBR Green I	Unchecked	0.6415	2.789753	None			66
Cjj 1.19_01.lc96p	Abs Quant		F7	z3	ACTIN	22.38		Positive	Unchecked	Unknown		25.11	4.59063176480101			F7	SYBR Green I	Unchecked	0.5502	2.500424	None			67
Cjj 1.19_01.lc96p	Abs Quant		F8	z3	ACTIN	30.41		Positive	Unchecked	Unknown		25.11	4.59063176480101			F7	SYBR Green I	Unchecked	1.6378	4.659354	None			68
Cjj 1.19_01.lc96p	Abs Quant		F9	z3	ACTIN	22.54		Positive	Unchecked	Unknown		25.11	4.59063176480101			F7	SYBR Green I	Unchecked	0.5552	2.509789	None			69
Cjj 1.19_01.lc96p	Abs Quant		F10	z4	ACTIN	22.65		Positive	Unchecked	Unknown		22.79	0.192873015219861			F10	SYBR Green I	Unchecked	0.6972	2.905377	None			70
Cjj 1.19_01.lc96p	Abs Quant		F11	z4	ACTIN	22.71		Positive	Unchecked	Unknown		22.79	0.192873015219861			F10	SYBR Green I	Unchecked	0.6423	2.758917	None			71
Cjj 1.19_01.lc96p	Abs Quant		F12	z4	ACTIN	23.01		Positive	Unchecked	Unknown		22.79	0.192873015219861			F10	SYBR Green I	Unchecked	0.6792	2.828968	None			72
