# Supplementary material for: Identification and analysis of exosome-associated signatures in pediatric sepsis by integrated bioinformatics analysis and machine learning
Source: PeerJ. 2026 Jan 8;14:e20555. doi: 10.7717/peerj.20555 (PMC12790779; doi:10.7717/peerj.20555)
Supplement: Supplemental Information 14 [file peerj-14-20555-s014.zip › raw_data/cjj 1.19(Z1-Z4).txt]

File Name	Analysis Name	Plate Id	Position	Sample Name	Gene Name	Cq	Concentration	Call	Excluded	Sample Type	Standard	Cq Mean	Cq Error	Concentration Mean	Concentration Error	Replicate Group	Dye	Edited Call	Slope	EPF	Failure	Notes	Sample Prep Notes	Number
Cjj 1.19.lc96p	Abs Quant		A1	J8	ACTIN			Negative	Unchecked	Unknown						A1	SYBR Green I	Unchecked	0.1396	0.7436628	None			1
Cjj 1.19.lc96p	Abs Quant		A2	J8	ACTIN			Negative	Unchecked	Unknown						A1	SYBR Green I	Unchecked	0.1317	0.6477781	None			2
Cjj 1.19.lc96p	Abs Quant		A3	J8	ACTIN			Negative	Unchecked	Unknown						A1	SYBR Green I	Unchecked	0.1522	0.7746473	None			3
Cjj 1.19.lc96p	Abs Quant		A4	J7	ACTIN	24.49		Positive	Unchecked	Unknown		24.46	0.0793725393319364			A4	SYBR Green I	Unchecked	0.2562	1.212718	None			4
Cjj 1.19.lc96p	Abs Quant		A5	J7	ACTIN	24.37		Positive	Unchecked	Unknown		24.46	0.0793725393319364			A4	SYBR Green I	Unchecked	0.2304	1.152853	None			5
Cjj 1.19.lc96p	Abs Quant		A6	J7	ACTIN	24.52		Positive	Unchecked	Unknown		24.46	0.0793725393319364			A4	SYBR Green I	Unchecked	0.2446	1.227289	None			6
Cjj 1.19.lc96p	Abs Quant		A7	J6	ACTIN	22.97		Positive	Unchecked	Unknown		23.0666666666667	0.0873689494805409			A7	SYBR Green I	Unchecked	0.3582	1.74523	None			7
Cjj 1.19.lc96p	Abs Quant		A8	J6	ACTIN	23.09		Positive	Unchecked	Unknown		23.0666666666667	0.0873689494805409			A7	SYBR Green I	Unchecked	0.3592	1.741271	None			8
Cjj 1.19.lc96p	Abs Quant		A9	J6	ACTIN	23.14		Positive	Unchecked	Unknown		23.0666666666667	0.0873689494805409			A7	SYBR Green I	Unchecked	0.3471	1.648834	None			9
Cjj 1.19.lc96p	Abs Quant		A10	J5	ACTIN	22.96		Positive	Unchecked	Unknown		23.02	0.0871779788708148			A10	SYBR Green I	Unchecked	0.5364	2.497927	None			10
Cjj 1.19.lc96p	Abs Quant		A11	J5	ACTIN	22.98		Positive	Unchecked	Unknown		23.02	0.0871779788708148			A10	SYBR Green I	Unchecked	0.4937	2.365731	None			11
Cjj 1.19.lc96p	Abs Quant		A12	J5	ACTIN	23.12		Positive	Unchecked	Unknown		23.02	0.0871779788708148			A10	SYBR Green I	Unchecked	0.4867	2.310637	None			12
Cjj 1.19.lc96p	Abs Quant		B1	J8	GYG1	33.02		Positive	Unchecked	Unknown		32.91	0.19052558883258			B1	SYBR Green I	Unchecked	0.0962	0.7250591	None			13
Cjj 1.19.lc96p	Abs Quant		B2	J8	GYG1	32.69		Positive	Unchecked	Unknown		32.91	0.19052558883258			B1	SYBR Green I	Unchecked	0.1017	0.6874738	None			14
Cjj 1.19.lc96p	Abs Quant		B3	J8	GYG1	33.02		Positive	Unchecked	Unknown		32.91	0.19052558883258			B1	SYBR Green I	Unchecked	0.0791	0.6368496	None			15
Cjj 1.19.lc96p	Abs Quant		B4	J7	GYG1	30.2		Positive	Unchecked	Unknown		30.37	0.365923489270639			B4	SYBR Green I	Unchecked	0.2049	1.246191	None			16
Cjj 1.19.lc96p	Abs Quant		B5	J7	GYG1	30.79		Positive	Unchecked	Unknown		30.37	0.365923489270639			B4	SYBR Green I	Unchecked	0.2224	1.197608	None			17
Cjj 1.19.lc96p	Abs Quant		B6	J7	GYG1	30.12		Positive	Unchecked	Unknown		30.37	0.365923489270639			B4	SYBR Green I	Unchecked	0.196	1.217885	None			18
Cjj 1.19.lc96p	Abs Quant		B7	J6	GYG1	29.75		Positive	Unchecked	Unknown		29.6933333333333	0.125033328890074			B7	SYBR Green I	Unchecked	0.2657	1.460498	None			19
Cjj 1.19.lc96p	Abs Quant		B8	J6	GYG1	29.78		Positive	Unchecked	Unknown		29.6933333333333	0.125033328890074			B7	SYBR Green I	Unchecked	0.2812	1.450402	None			20
Cjj 1.19.lc96p	Abs Quant		B9	J6	GYG1	29.55		Positive	Unchecked	Unknown		29.6933333333333	0.125033328890074			B7	SYBR Green I	Unchecked	0.2488	1.457353	None			21
Cjj 1.19.lc96p	Abs Quant		B10	J5	GYG1	29.24		Positive	Unchecked	Unknown		29.4133333333333	0.153079500042736			B10	SYBR Green I	Unchecked	0.4129	2.014982	None			22
Cjj 1.19.lc96p	Abs Quant		B11	J5	GYG1	29.53		Positive	Unchecked	Unknown		29.4133333333333	0.153079500042736			B10	SYBR Green I	Unchecked	0.3584	1.926651	None			23
Cjj 1.19.lc96p	Abs Quant		B12	J5	GYG1	29.47		Positive	Unchecked	Unknown		29.4133333333333	0.153079500042736			B10	SYBR Green I	Unchecked	0.3624	1.785847	None			24
Cjj 1.19.lc96p	Abs Quant		C1	J8	MCEMP10	34.09		Positive	Unchecked	Unknown		33.5333333333333	0.512867754234302			C1	SYBR Green I	Unchecked	0.1069	0.5854771	None			25
Cjj 1.19.lc96p	Abs Quant		C2	J8	MCEMP10	33.08		Positive	Unchecked	Unknown		33.5333333333333	0.512867754234302			C1	SYBR Green I	Unchecked	0.1243	0.7397593	None			26
Cjj 1.19.lc96p	Abs Quant		C3	J8	MCEMP10	33.43		Positive	Unchecked	Unknown		33.5333333333333	0.512867754234302			C1	SYBR Green I	Unchecked	0.1234	0.7054422	None			27
Cjj 1.19.lc96p	Abs Quant		C4	J7	MCEMP10	32.84		Positive	Unchecked	Unknown		32.7433333333333	0.095043849529226			C4	SYBR Green I	Unchecked	0.237	1.232732	None			28
Cjj 1.19.lc96p	Abs Quant		C5	J7	MCEMP10	32.65		Positive	Unchecked	Unknown		32.7433333333333	0.095043849529226			C4	SYBR Green I	Unchecked	0.2299	1.222434	None			29
Cjj 1.19.lc96p	Abs Quant		C6	J7	MCEMP10	32.74		Positive	Unchecked	Unknown		32.7433333333333	0.095043849529226			C4	SYBR Green I	Unchecked	0.2586	1.274675	None			30
Cjj 1.19.lc96p	Abs Quant		C7	J6	MCEMP10	32.77		Positive	Unchecked	Unknown		33.0166666666667	0.255408170059871			C7	SYBR Green I	Unchecked	0.2792	1.459315	None			31
Cjj 1.19.lc96p	Abs Quant		C8	J6	MCEMP10	33.28		Positive	Unchecked	Unknown		33.0166666666667	0.255408170059871			C7	SYBR Green I	Unchecked	0.2995	1.32369	None			32
Cjj 1.19.lc96p	Abs Quant		C9	J6	MCEMP10	33		Positive	Unchecked	Unknown		33.0166666666667	0.255408170059871			C7	SYBR Green I	Unchecked	0.3321	1.463343	None			33
Cjj 1.19.lc96p	Abs Quant		C10	J5	MCEMP10	33.31		Positive	Unchecked	Unknown		32.81	0.449332838773222			C10	SYBR Green I	Unchecked	0.5005	1.983439	None			34
Cjj 1.19.lc96p	Abs Quant		C11	J5	MCEMP10	32.44		Positive	Unchecked	Unknown		32.81	0.449332838773222			C10	SYBR Green I	Unchecked	0.4812	1.983429	None			35
Cjj 1.19.lc96p	Abs Quant		C12	J5	MCEMP10	32.68		Positive	Unchecked	Unknown		32.81	0.449332838773222			C10	SYBR Green I	Unchecked	0.4334	1.859662	None			36
Cjj 1.19.lc96p	Abs Quant		D1	J8	CD177	22.55		Positive	Unchecked	Unknown		22.4533333333333	0.0838649708360627			D1	SYBR Green I	Unchecked	0.1551	0.946656	None			37
Cjj 1.19.lc96p	Abs Quant		D2	J8	CD177	22.4		Positive	Unchecked	Unknown		22.4533333333333	0.0838649708360627			D1	SYBR Green I	Unchecked	0.1725	0.9654754	None			38
Cjj 1.19.lc96p	Abs Quant		D3	J8	CD177	22.41		Positive	Unchecked	Unknown		22.4533333333333	0.0838649708360627			D1	SYBR Green I	Unchecked	0.1497	0.9134914	None			39
Cjj 1.19.lc96p	Abs Quant		D4	J7	CD177	22.44		Positive	Unchecked	Unknown		22.5333333333333	0.0862167810425173			D4	SYBR Green I	Unchecked	0.3083	1.483379	None			40
Cjj 1.19.lc96p	Abs Quant		D5	J7	CD177	22.61		Positive	Unchecked	Unknown		22.5333333333333	0.0862167810425173			D4	SYBR Green I	Unchecked	0.2698	1.357533	None			41
Cjj 1.19.lc96p	Abs Quant		D6	J7	CD177	22.55		Positive	Unchecked	Unknown		22.5333333333333	0.0862167810425173			D4	SYBR Green I	Unchecked	0.3069	1.440504	None			42
Cjj 1.19.lc96p	Abs Quant		D7	J6	CD177	21.29		Positive	Unchecked	Unknown		21.3566666666667	0.0650640709864788			D7	SYBR Green I	Unchecked	0.3744	1.86364	None			43
Cjj 1.19.lc96p	Abs Quant		D8	J6	CD177	21.36		Positive	Unchecked	Unknown		21.3566666666667	0.0650640709864788			D7	SYBR Green I	Unchecked	0.3341	1.732649	None			44
Cjj 1.19.lc96p	Abs Quant		D9	J6	CD177	21.42		Positive	Unchecked	Unknown		21.3566666666667	0.0650640709864788			D7	SYBR Green I	Unchecked	0.3315	1.718513	None			45
Cjj 1.19.lc96p	Abs Quant		D10	J5	CD177	20.85		Positive	Unchecked	Unknown		20.8666666666667	0.037859388972002			D10	SYBR Green I	Unchecked	0.5379	2.508751	None			46
Cjj 1.19.lc96p	Abs Quant		D11	J5	CD177	20.84		Positive	Unchecked	Unknown		20.8666666666667	0.037859388972002			D10	SYBR Green I	Unchecked	0.4967	2.385321	None			47
Cjj 1.19.lc96p	Abs Quant		D12	J5	CD177	20.91		Positive	Unchecked	Unknown		20.8666666666667	0.037859388972002			D10	SYBR Green I	Unchecked	0.4798	2.357918	None			48
Cjj 1.19.lc96p	Abs Quant		E1	J8	TLR5	23.24		Positive	Unchecked	Unknown		23.275	0.0494974746830585			E1	SYBR Green I	Unchecked	0.1672	1.107358	Replicate group contains positives and negatives.			49
Cjj 1.19.lc96p	Abs Quant		E2	J8	TLR5	23.31		Positive	Unchecked	Unknown		23.275	0.0494974746830585			E1	SYBR Green I	Unchecked	0.1573	0.9496103	Replicate group contains positives and negatives.			50
Cjj 1.19.lc96p	Abs Quant		E3	J8	TLR5			Negative	Unchecked	Unknown						E1	SYBR Green I	Unchecked	0.1316	0.8960015	Replicate group contains positives and negatives.			51
Cjj 1.19.lc96p	Abs Quant		E4	J7	TLR5	23.32		Positive	Unchecked	Unknown		23.2866666666667	0.0351188458428426			E4	SYBR Green I	Unchecked	0.2607	1.307405	None			52
Cjj 1.19.lc96p	Abs Quant		E5	J7	TLR5	23.25		Positive	Unchecked	Unknown		23.2866666666667	0.0351188458428426			E4	SYBR Green I	Unchecked	0.2669	1.463938	None			53
Cjj 1.19.lc96p	Abs Quant		E6	J7	TLR5	23.29		Positive	Unchecked	Unknown		23.2866666666667	0.0351188458428426			E4	SYBR Green I	Unchecked	0.2637	1.389116	None			54
Cjj 1.19.lc96p	Abs Quant		E7	J6	TLR5	22.2		Positive	Unchecked	Unknown		22.1233333333333	0.068068592855538			E7	SYBR Green I	Unchecked	0.2959	1.655529	None			55
Cjj 1.19.lc96p	Abs Quant		E8	J6	TLR5	22.1		Positive	Unchecked	Unknown		22.1233333333333	0.068068592855538			E7	SYBR Green I	Unchecked	0.2947	1.687982	None			56
Cjj 1.19.lc96p	Abs Quant		E9	J6	TLR5	22.07		Positive	Unchecked	Unknown		22.1233333333333	0.068068592855538			E7	SYBR Green I	Unchecked	0.2933	1.65351	None			57
Cjj 1.19.lc96p	Abs Quant		E10	J5	TLR5	21.63		Positive	Unchecked	Unknown		21.8166666666667	0.180369990112917			E10	SYBR Green I	Unchecked	0.4337	2.335456	None			58
Cjj 1.19.lc96p	Abs Quant		E11	J5	TLR5	21.83		Positive	Unchecked	Unknown		21.8166666666667	0.180369990112917			E10	SYBR Green I	Unchecked	0.416	2.220613	None			59
Cjj 1.19.lc96p	Abs Quant		E12	J5	TLR5	21.99		Positive	Unchecked	Unknown		21.8166666666667	0.180369990112917			E10	SYBR Green I	Unchecked	0.3943	2.19091	None			60
Cjj 1.19.lc96p	Abs Quant		F1	J8	IRAK3	23.64		Positive	Unchecked	Unknown		23.64	0			F1	SYBR Green I	Unchecked	0.1768	1.008805	Replicate group contains positives and negatives.			61
Cjj 1.19.lc96p	Abs Quant		F2	J8	IRAK3			Negative	Unchecked	Unknown						F1	SYBR Green I	Unchecked	0.1356	0.825208	Replicate group contains positives and negatives.			62
Cjj 1.19.lc96p	Abs Quant		F3	J8	IRAK3			Negative	Unchecked	Unknown						F1	SYBR Green I	Unchecked	0.1489	0.8187011	Replicate group contains positives and negatives.			63
Cjj 1.19.lc96p	Abs Quant		F4	J7	IRAK3	23.55		Positive	Unchecked	Unknown		23.4666666666667	0.0850490054811547			F4	SYBR Green I	Unchecked	0.2459	1.240678	None			64
Cjj 1.19.lc96p	Abs Quant		F5	J7	IRAK3	23.38		Positive	Unchecked	Unknown		23.4666666666667	0.0850490054811547			F4	SYBR Green I	Unchecked	0.2574	1.277613	None			65
Cjj 1.19.lc96p	Abs Quant		F6	J7	IRAK3	23.47		Positive	Unchecked	Unknown		23.4666666666667	0.0850490054811547			F4	SYBR Green I	Unchecked	0.2557	1.280852	None			66
Cjj 1.19.lc96p	Abs Quant		F7	J6	IRAK3	22.27		Positive	Unchecked	Unknown		22.3	0.0435889894354068			F7	SYBR Green I	Unchecked	0.3387	1.686617	None			67
Cjj 1.19.lc96p	Abs Quant		F8	J6	IRAK3	22.35		Positive	Unchecked	Unknown		22.3	0.0435889894354068			F7	SYBR Green I	Unchecked	0.2469	1.450787	None			68
Cjj 1.19.lc96p	Abs Quant		F9	J6	IRAK3	22.28		Positive	Unchecked	Unknown		22.3	0.0435889894354068			F7	SYBR Green I	Unchecked	0.31	1.597041	None			69
Cjj 1.19.lc96p	Abs Quant		F10	J5	IRAK3	22.04		Positive	Unchecked	Unknown		22.1433333333333	0.242143208315522			F10	SYBR Green I	Unchecked	0.3764	1.916668	None			70
Cjj 1.19.lc96p	Abs Quant		F11	J5	IRAK3	22.42		Positive	Unchecked	Unknown		22.1433333333333	0.242143208315522			F10	SYBR Green I	Unchecked	0.3336	1.742333	None			71
Cjj 1.19.lc96p	Abs Quant		F12	J5	IRAK3	21.97		Positive	Unchecked	Unknown		22.1433333333333	0.242143208315522			F10	SYBR Green I	Unchecked	0.4402	2.188555	None			72
