# Supplementary material for: Identification and analysis of exosome-associated signatures in pediatric sepsis by integrated bioinformatics analysis and machine learning
Source: PeerJ. 2026 Jan 8;14:e20555. doi: 10.7717/peerj.20555 (PMC12790779; doi:10.7717/peerj.20555)
Supplement: Supplemental Information 14 [file peerj-14-20555-s014.zip › raw_data/cjj 1.19(Z5-Z8).txt]

File Name	Analysis Name	Plate Id	Position	Sample Name	Gene Name	Condition Name	Cq	Cq Mean	Cq Error	Excluded	Sample Type	Sample Type RQ	Gene Type	Condition Type	Replicate Group	Ratio	Ratio Error	Normalized Ratio	Normalized Ratio Error	Scaled Ratio	Scaled Ratio Error	Dye	Edited Call	Failure	Slope	EPF	Notes	Sample Prep Notes	Number
Cjj hjm 1.19_01.lc96p	Rel Quant		A1	Z5	IRAK3		22.62	22.67	0.0699999999999984	Unchecked	Unknown	Unknown	Target	Unknown	A1							SYBR Green I	Unchecked	No ratio because no reference gene defined	0.6232	2.7305978550156			1
Cjj hjm 1.19_01.lc96p	Rel Quant		A2	Z5	IRAK3		22.64	22.67	0.0699999999999984	Unchecked	Unknown	Unknown	Target	Unknown	A1							SYBR Green I	Unchecked	No ratio because no reference gene defined	0.6368	2.78370034798766			2
Cjj hjm 1.19_01.lc96p	Rel Quant		A3	Z5	IRAK3		22.75	22.67	0.0699999999999984	Unchecked	Unknown	Unknown	Target	Unknown	A1							SYBR Green I	Unchecked	No ratio because no reference gene defined	0.6078	2.6740475974479			3
Cjj hjm 1.19_01.lc96p	Rel Quant		A4	Z6	IRAK3		22.42	22.42	0.0299999999999998	Unchecked	Unknown	Unknown	Target	Unknown	A4							SYBR Green I	Unchecked	No ratio because no reference gene defined	0.5006	2.31301864891932			4
Cjj hjm 1.19_01.lc96p	Rel Quant		A5	Z6	IRAK3		22.45	22.42	0.0299999999999998	Unchecked	Unknown	Unknown	Target	Unknown	A4							SYBR Green I	Unchecked	No ratio because no reference gene defined	0.477	2.25617079764009			5
Cjj hjm 1.19_01.lc96p	Rel Quant		A6	Z6	IRAK3		22.39	22.42	0.0299999999999998	Unchecked	Unknown	Unknown	Target	Unknown	A4							SYBR Green I	Unchecked	No ratio because no reference gene defined	0.5021	2.3464712005106			6
Cjj hjm 1.19_01.lc96p	Rel Quant		A7	Z7	IRAK3		22.93	22.98	0.0458257569495568	Unchecked	Unknown	Unknown	Target	Unknown	A7							SYBR Green I	Unchecked	No ratio because no reference gene defined	0.7123	2.99120382670428			7
Cjj hjm 1.19_01.lc96p	Rel Quant		A8	Z7	IRAK3		22.99	22.98	0.0458257569495568	Unchecked	Unknown	Unknown	Target	Unknown	A7							SYBR Green I	Unchecked	No ratio because no reference gene defined	0.7162	2.96727194571195			8
Cjj hjm 1.19_01.lc96p	Rel Quant		A9	Z7	IRAK3		23.02	22.98	0.0458257569495568	Unchecked	Unknown	Unknown	Target	Unknown	A7							SYBR Green I	Unchecked	No ratio because no reference gene defined	0.6958	2.97887553226466			9
Cjj hjm 1.19_01.lc96p	Rel Quant		A10	Z8	IRAK3		22.92	22.9966666666667	0.115902257671424	Unchecked	Unknown	Unknown	Target	Unknown	A10							SYBR Green I	Unchecked	No ratio because no reference gene defined	0.4985	2.28438194549205			10
Cjj hjm 1.19_01.lc96p	Rel Quant		A11	Z8	IRAK3		23.13	22.9966666666667	0.115902257671424	Unchecked	Unknown	Unknown	Target	Unknown	A10							SYBR Green I	Unchecked	No ratio because no reference gene defined	0.4614	2.1048868971862			11
Cjj hjm 1.19_01.lc96p	Rel Quant		A12	Z8	IRAK3		22.94	22.9966666666667	0.115902257671424	Unchecked	Unknown	Unknown	Target	Unknown	A10							SYBR Green I	Unchecked	No ratio because no reference gene defined	0.464	2.14949782318685			12
Cjj hjm 1.19_01.lc96p	Rel Quant		B1	Z5	TLR5		22.83	22.6033333333333	0.21594752448994	Unchecked	Unknown	Unknown	Target	Unknown	B1							SYBR Green I	Unchecked	No ratio because no reference gene defined	0.6162	2.86294541162239			13
Cjj hjm 1.19_01.lc96p	Rel Quant		B2	Z5	TLR5		22.58	22.6033333333333	0.21594752448994	Unchecked	Unknown	Unknown	Target	Unknown	B1							SYBR Green I	Unchecked	No ratio because no reference gene defined	0.6729	2.98609782978948			14
Cjj hjm 1.19_01.lc96p	Rel Quant		B3	Z5	TLR5		22.4	22.6033333333333	0.21594752448994	Unchecked	Unknown	Unknown	Target	Unknown	B1							SYBR Green I	Unchecked	No ratio because no reference gene defined	0.7154	3.12977653352781			15
Cjj hjm 1.19_01.lc96p	Rel Quant		B4	Z6	TLR5		22.34	22.49	0.134536240470737	Unchecked	Unknown	Unknown	Target	Unknown	B4							SYBR Green I	Unchecked	No ratio because no reference gene defined	0.5523	2.60796015079201			16
Cjj hjm 1.19_01.lc96p	Rel Quant		B5	Z6	TLR5		22.53	22.49	0.134536240470737	Unchecked	Unknown	Unknown	Target	Unknown	B4							SYBR Green I	Unchecked	No ratio because no reference gene defined	0.5389	2.55973451347975			17
Cjj hjm 1.19_01.lc96p	Rel Quant		B6	Z6	TLR5		22.6	22.49	0.134536240470737	Unchecked	Unknown	Unknown	Target	Unknown	B4							SYBR Green I	Unchecked	No ratio because no reference gene defined	0.5649	2.57012784187988			18
Cjj hjm 1.19_01.lc96p	Rel Quant		B7	Z7	TLR5		23.09	23	0.0854400374531745	Unchecked	Unknown	Unknown	Target	Unknown	B7							SYBR Green I	Unchecked	No ratio because no reference gene defined	0.7958	3.3048562215906			19
Cjj hjm 1.19_01.lc96p	Rel Quant		B8	Z7	TLR5		22.99	23	0.0854400374531745	Unchecked	Unknown	Unknown	Target	Unknown	B7							SYBR Green I	Unchecked	No ratio because no reference gene defined	0.8208	3.36970272159514			20
Cjj hjm 1.19_01.lc96p	Rel Quant		B9	Z7	TLR5		22.92	23	0.0854400374531745	Unchecked	Unknown	Unknown	Target	Unknown	B7							SYBR Green I	Unchecked	No ratio because no reference gene defined	0.8314	3.39246150588454			21
Cjj hjm 1.19_01.lc96p	Rel Quant		B10	Z8	TLR5		22.93	23.0466666666667	0.153079500042732	Unchecked	Unknown	Unknown	Target	Unknown	B10							SYBR Green I	Unchecked	No ratio because no reference gene defined	0.4989	2.34268438376502			22
Cjj hjm 1.19_01.lc96p	Rel Quant		B11	Z8	TLR5		22.99	23.0466666666667	0.153079500042732	Unchecked	Unknown	Unknown	Target	Unknown	B10							SYBR Green I	Unchecked	No ratio because no reference gene defined	0.4888	2.28143794616308			23
Cjj hjm 1.19_01.lc96p	Rel Quant		B12	Z8	TLR5		23.22	23.0466666666667	0.153079500042732	Unchecked	Unknown	Unknown	Target	Unknown	B10							SYBR Green I	Unchecked	No ratio because no reference gene defined	0.5108	2.40847572673377			24
Cjj hjm 1.19_01.lc96p	Rel Quant		C1	Z5	CD177		21.7	21.5933333333333	0.0945163125250523	Unchecked	Unknown	Unknown	Target	Unknown	C1							SYBR Green I	Unchecked	No ratio because no reference gene defined	0.6759	2.91077093253933			25
Cjj hjm 1.19_01.lc96p	Rel Quant		C2	Z5	CD177		21.52	21.5933333333333	0.0945163125250523	Unchecked	Unknown	Unknown	Target	Unknown	C1							SYBR Green I	Unchecked	No ratio because no reference gene defined	0.7847	3.21033189906314			26
Cjj hjm 1.19_01.lc96p	Rel Quant		C3	Z5	CD177		21.56	21.5933333333333	0.0945163125250523	Unchecked	Unknown	Unknown	Target	Unknown	C1							SYBR Green I	Unchecked	No ratio because no reference gene defined	0.7847	3.201322285677			27
Cjj hjm 1.19_01.lc96p	Rel Quant		C4	Z6	CD177		21.2	21.25	0.0435889894354064	Unchecked	Unknown	Unknown	Target	Unknown	C4							SYBR Green I	Unchecked	No ratio because no reference gene defined	0.65	2.82728177957421			28
Cjj hjm 1.19_01.lc96p	Rel Quant		C5	Z6	CD177		21.28	21.25	0.0435889894354064	Unchecked	Unknown	Unknown	Target	Unknown	C4							SYBR Green I	Unchecked	No ratio because no reference gene defined	0.6094	2.68608442418534			29
Cjj hjm 1.19_01.lc96p	Rel Quant		C6	Z6	CD177		21.27	21.25	0.0435889894354064	Unchecked	Unknown	Unknown	Target	Unknown	C4							SYBR Green I	Unchecked	No ratio because no reference gene defined	0.6492	2.83265604620022			30
Cjj hjm 1.19_01.lc96p	Rel Quant		C7	Z7	CD177		21.97	21.9666666666667	0.00577350269189537	Unchecked	Unknown	Unknown	Target	Unknown	C7							SYBR Green I	Unchecked	No ratio because no reference gene defined	0.9328	3.54494108678565			31
Cjj hjm 1.19_01.lc96p	Rel Quant		C8	Z7	CD177		21.96	21.9666666666667	0.00577350269189537	Unchecked	Unknown	Unknown	Target	Unknown	C7							SYBR Green I	Unchecked	No ratio because no reference gene defined	0.8671	3.42234461112327			32
Cjj hjm 1.19_01.lc96p	Rel Quant		C9	Z7	CD177		21.97	21.9666666666667	0.00577350269189537	Unchecked	Unknown	Unknown	Target	Unknown	C7							SYBR Green I	Unchecked	No ratio because no reference gene defined	0.9322	3.54525478504784			33
Cjj hjm 1.19_01.lc96p	Rel Quant		C10	Z8	CD177		21.85	21.9133333333333	0.0709459888459738	Unchecked	Unknown	Unknown	Target	Unknown	C10							SYBR Green I	Unchecked	No ratio because no reference gene defined	0.601	2.62233782161776			34
Cjj hjm 1.19_01.lc96p	Rel Quant		C11	Z8	CD177		21.99	21.9133333333333	0.0709459888459738	Unchecked	Unknown	Unknown	Target	Unknown	C10							SYBR Green I	Unchecked	No ratio because no reference gene defined	0.5563	2.44157817363684			35
Cjj hjm 1.19_01.lc96p	Rel Quant		C12	Z8	CD177		21.9	21.9133333333333	0.0709459888459738	Unchecked	Unknown	Unknown	Target	Unknown	C10							SYBR Green I	Unchecked	No ratio because no reference gene defined	0.5734	2.53649054355583			36
Cjj hjm 1.19_01.lc96p	Rel Quant		D1	Z5	MCEMP10		22.63	22.6233333333333	0.0503322295684719	Unchecked	Unknown	Unknown	Target	Unknown	D1							SYBR Green I	Unchecked	No ratio because no reference gene defined	0.6266	2.74085946828164			37
Cjj hjm 1.19_01.lc96p	Rel Quant		D2	Z5	MCEMP10		22.57	22.6233333333333	0.0503322295684719	Unchecked	Unknown	Unknown	Target	Unknown	D1							SYBR Green I	Unchecked	No ratio because no reference gene defined	0.7261	3.03124510203957			38
Cjj hjm 1.19_01.lc96p	Rel Quant		D3	Z5	MCEMP10		22.67	22.6233333333333	0.0503322295684719	Unchecked	Unknown	Unknown	Target	Unknown	D1							SYBR Green I	Unchecked	No ratio because no reference gene defined	0.7225	2.98993726600151			39
Cjj hjm 1.19_01.lc96p	Rel Quant		D4	Z6	MCEMP10		22.34	22.3766666666667	0.0550757054728631	Unchecked	Unknown	Unknown	Target	Unknown	D4							SYBR Green I	Unchecked	No ratio because no reference gene defined	0.5971	2.63342669347731			40
Cjj hjm 1.19_01.lc96p	Rel Quant		D5	Z6	MCEMP10		22.35	22.3766666666667	0.0550757054728631	Unchecked	Unknown	Unknown	Target	Unknown	D4							SYBR Green I	Unchecked	No ratio because no reference gene defined	0.5865	2.5922989110103			41
Cjj hjm 1.19_01.lc96p	Rel Quant		D6	Z6	MCEMP10		22.44	22.3766666666667	0.0550757054728631	Unchecked	Unknown	Unknown	Target	Unknown	D4							SYBR Green I	Unchecked	No ratio because no reference gene defined	0.5966	2.62282802584034			42
Cjj hjm 1.19_01.lc96p	Rel Quant		D7	Z7	MCEMP10		22.84	22.8666666666667	0.0461880215351706	Unchecked	Unknown	Unknown	Target	Unknown	D7							SYBR Green I	Unchecked	No ratio because no reference gene defined	0.8331	3.28796543756514			43
Cjj hjm 1.19_01.lc96p	Rel Quant		D8	Z7	MCEMP10		22.92	22.8666666666667	0.0461880215351706	Unchecked	Unknown	Unknown	Target	Unknown	D7							SYBR Green I	Unchecked	No ratio because no reference gene defined	0.7884	3.16689948881155			44
Cjj hjm 1.19_01.lc96p	Rel Quant		D9	Z7	MCEMP10		22.84	22.8666666666667	0.0461880215351706	Unchecked	Unknown	Unknown	Target	Unknown	D7							SYBR Green I	Unchecked	No ratio because no reference gene defined	0.7999	3.21599861755705			45
Cjj hjm 1.19_01.lc96p	Rel Quant		D10	Z8	MCEMP10		22.84	22.8666666666667	0.030550504633037	Unchecked	Unknown	Unknown	Target	Unknown	D10							SYBR Green I	Unchecked	No ratio because no reference gene defined	0.5341	2.39136658911083			46
Cjj hjm 1.19_01.lc96p	Rel Quant		D11	Z8	MCEMP10		22.86	22.8666666666667	0.030550504633037	Unchecked	Unknown	Unknown	Target	Unknown	D10							SYBR Green I	Unchecked	No ratio because no reference gene defined	0.4994	2.27589023030816			47
Cjj hjm 1.19_01.lc96p	Rel Quant		D12	Z8	MCEMP10		22.9	22.8666666666667	0.030550504633037	Unchecked	Unknown	Unknown	Target	Unknown	D10							SYBR Green I	Unchecked	No ratio because no reference gene defined	0.5483	2.45931653984357			48
Cjj hjm 1.19_01.lc96p	Rel Quant		E1	Z5	GYG1		29.17	28.95	0.322335229225726	Unchecked	Unknown	Unknown	Target	Unknown	E1							SYBR Green I	Unchecked	No ratio because no reference gene defined	0.6341	2.5640646228263			49
Cjj hjm 1.19_01.lc96p	Rel Quant		E2	Z5	GYG1		28.58	28.95	0.322335229225726	Unchecked	Unknown	Unknown	Target	Unknown	E1							SYBR Green I	Unchecked	No ratio because no reference gene defined	0.5934	2.88135940145051			50
Cjj hjm 1.19_01.lc96p	Rel Quant		E3	Z5	GYG1		29.1	28.95	0.322335229225726	Unchecked	Unknown	Unknown	Target	Unknown	E1							SYBR Green I	Unchecked	No ratio because no reference gene defined	0.7108	2.69429692367973			51
Cjj hjm 1.19_01.lc96p	Rel Quant		E4	Z6	GYG1		28.97	28.8133333333333	0.237557010701291	Unchecked	Unknown	Unknown	Target	Unknown	E4							SYBR Green I	Unchecked	No ratio because no reference gene defined	0.5977	2.4178298827094			52
Cjj hjm 1.19_01.lc96p	Rel Quant		E5	Z6	GYG1		28.93	28.8133333333333	0.237557010701291	Unchecked	Unknown	Unknown	Target	Unknown	E4							SYBR Green I	Unchecked	No ratio because no reference gene defined	0.6197	2.49455265136538			53
Cjj hjm 1.19_01.lc96p	Rel Quant		E6	Z6	GYG1		28.54	28.8133333333333	0.237557010701291	Unchecked	Unknown	Unknown	Target	Unknown	E4							SYBR Green I	Unchecked	No ratio because no reference gene defined	0.5186	2.4446939436652			54
Cjj hjm 1.19_01.lc96p	Rel Quant		E7	Z7	GYG1		28.74	28.7633333333333	0.345591280754208	Unchecked	Unknown	Unknown	Target	Unknown	E7							SYBR Green I	Unchecked	No ratio because no reference gene defined	0.7591	3.15262966403141			55
Cjj hjm 1.19_01.lc96p	Rel Quant		E8	Z7	GYG1		29.12	28.7633333333333	0.345591280754208	Unchecked	Unknown	Unknown	Target	Unknown	E7							SYBR Green I	Unchecked	No ratio because no reference gene defined	0.8403	2.98812133270463			56
Cjj hjm 1.19_01.lc96p	Rel Quant		E9	Z7	GYG1		28.43	28.7633333333333	0.345591280754208	Unchecked	Unknown	Unknown	Target	Unknown	E7							SYBR Green I	Unchecked	No ratio because no reference gene defined	0.7124	3.24048797269888			57
Cjj hjm 1.19_01.lc96p	Rel Quant		E10	Z8	GYG1		28.9	29.1933333333333	0.543077649451103	Unchecked	Unknown	Unknown	Target	Unknown	E10							SYBR Green I	Unchecked	No ratio because no reference gene defined	0.4461	2.25004206736845			58
Cjj hjm 1.19_01.lc96p	Rel Quant		E11	Z8	GYG1		28.86	29.1933333333333	0.543077649451103	Unchecked	Unknown	Unknown	Target	Unknown	E10							SYBR Green I	Unchecked	No ratio because no reference gene defined	0.4531	2.30836647749231			59
Cjj hjm 1.19_01.lc96p	Rel Quant		E12	Z8	GYG1		29.82	29.1933333333333	0.543077649451103	Unchecked	Unknown	Unknown	Target	Unknown	E10							SYBR Green I	Unchecked	No ratio because no reference gene defined	0.5066	2.05808981923528			60
Cjj hjm 1.19_01.lc96p	Rel Quant		F1	Z5	ACTIN					Unchecked	Unknown	Unknown	Target	Unknown	F1	0						SYBR Green I	Unchecked	No ratio because no reference gene defined	0	4.40398494973696E-07			61
Cjj hjm 1.19_01.lc96p	Rel Quant		F2	Z5	ACTIN					Unchecked	Unknown	Unknown	Target	Unknown	F1	0						SYBR Green I	Unchecked	No ratio because no reference gene defined	0	4.40398495042656E-07			62
Cjj hjm 1.19_01.lc96p	Rel Quant		F3	Z5	ACTIN					Unchecked	Unknown	Unknown	Target	Unknown	F1	0						SYBR Green I	Unchecked	No ratio because no reference gene defined	0.0136	0.079706948519991			63
Cjj hjm 1.19_01.lc96p	Rel Quant		F4	Z6	ACTIN					Unchecked	Unknown	Unknown	Target	Unknown	F4	0						SYBR Green I	Unchecked	No ratio because no reference gene defined	0	4.40398494975416E-07			64
Cjj hjm 1.19_01.lc96p	Rel Quant		F5	Z6	ACTIN					Unchecked	Unknown	Unknown	Target	Unknown	F4	0						SYBR Green I	Unchecked	No ratio because no reference gene defined	0	4.40398494997899E-07			65
Cjj hjm 1.19_01.lc96p	Rel Quant		F6	Z6	ACTIN					Unchecked	Unknown	Unknown	Target	Unknown	F4	0						SYBR Green I	Unchecked	No ratio because no reference gene defined	0.0051	0.0319322637603835			66
Cjj hjm 1.19_01.lc96p	Rel Quant		F7	Z7	ACTIN					Unchecked	Unknown	Unknown	Target	Unknown	F7	0						SYBR Green I	Unchecked	No ratio because no reference gene defined	0.0232	0.172195790242815			67
Cjj hjm 1.19_01.lc96p	Rel Quant		F8	Z7	ACTIN					Unchecked	Unknown	Unknown	Target	Unknown	F7	0						SYBR Green I	Unchecked	No ratio because no reference gene defined	0.0258	0.103848476265993			68
Cjj hjm 1.19_01.lc96p	Rel Quant		F9	Z7	ACTIN					Unchecked	Unknown	Unknown	Target	Unknown	F7	0						SYBR Green I	Unchecked	No ratio because no reference gene defined	0.0147	0.0915791662442459			69
Cjj hjm 1.19_01.lc96p	Rel Quant		F10	Z8	ACTIN					Unchecked	Unknown	Unknown	Target	Unknown	F10	0						SYBR Green I	Unchecked	No ratio because no reference gene defined	0.0281	0.0685105844719959			70
Cjj hjm 1.19_01.lc96p	Rel Quant		F11	Z8	ACTIN					Unchecked	Unknown	Unknown	Target	Unknown	F10	0						SYBR Green I	Unchecked	No ratio because no reference gene defined	0.0079	0.0431178061714665			71
Cjj hjm 1.19_01.lc96p	Rel Quant		F12	Z8	ACTIN					Unchecked	Unknown	Unknown	Target	Unknown	F10	0						SYBR Green I	Unchecked	No ratio because no reference gene defined	0.012	0.0369449990447511			72
Cjj hjm 1.19_01.lc96p	Rel Quant		G1	Sample 73	None					Unchecked	Unknown	Unknown	Target	Unknown		0						SYBR Green I	Unchecked	No ratio because no reference gene defined	0.0041	0.0568613833760623			73
Cjj hjm 1.19_01.lc96p	Rel Quant		G2	Sample 74	None					Unchecked	Unknown	Unknown	Target	Unknown		0						SYBR Green I	Unchecked	No ratio because no reference gene defined	0.0077	0.0327454838142181			74
Cjj hjm 1.19_01.lc96p	Rel Quant		G3	Sample 75	None					Unchecked	Unknown	Unknown	Target	Unknown		0						SYBR Green I	Unchecked	No ratio because no reference gene defined	0.0058	0.00524296681481955			75
Cjj hjm 1.19_01.lc96p	Rel Quant		G4	Sample 76	None					Unchecked	Unknown	Unknown	Target	Unknown		0						SYBR Green I	Unchecked	No ratio because no reference gene defined	0.007	0.0153601844887728			76
Cjj hjm 1.19_01.lc96p	Rel Quant		G5	Sample 77	None					Unchecked	Unknown	Unknown	Target	Unknown		0						SYBR Green I	Unchecked	No ratio because no reference gene defined	0.0074	0.053129575690522			77
Cjj hjm 1.19_01.lc96p	Rel Quant		G6	Sample 78	None					Unchecked	Unknown	Unknown	Target	Unknown		0						SYBR Green I	Unchecked	No ratio because no reference gene defined	0.0001	0.000407842854677081			78
Cjj hjm 1.19_01.lc96p	Rel Quant		G7	Sample 79	None					Unchecked	Unknown	Unknown	Target	Unknown		0						SYBR Green I	Unchecked	No ratio because no reference gene defined	0.0192	0.0709968484655608			79
Cjj hjm 1.19_01.lc96p	Rel Quant		G8	Sample 80	None					Unchecked	Unknown	Unknown	Target	Unknown		0						SYBR Green I	Unchecked	No ratio because no reference gene defined	0.0238	0.0870064392017081			80
Cjj hjm 1.19_01.lc96p	Rel Quant		G9	Sample 81	None					Unchecked	Unknown	Unknown	Target	Unknown		0						SYBR Green I	Unchecked	No ratio because no reference gene defined	0.0147	0.0708346590458518			81
Cjj hjm 1.19_01.lc96p	Rel Quant		G10	Sample 82	None					Unchecked	Unknown	Unknown	Target	Unknown		0						SYBR Green I	Unchecked	No ratio because no reference gene defined	0.0231	0.0526262762054494			82
Cjj hjm 1.19_01.lc96p	Rel Quant		G11	Sample 83	None					Unchecked	Unknown	Unknown	Target	Unknown		0						SYBR Green I	Unchecked	No ratio because no reference gene defined	0.0028	-0.0127529409187894			83
Cjj hjm 1.19_01.lc96p	Rel Quant		G12	Sample 84	None					Unchecked	Unknown	Unknown	Target	Unknown		0						SYBR Green I	Unchecked	No ratio because no reference gene defined	0.0064	0.0393164415239728			84
Cjj hjm 1.19_01.lc96p	Rel Quant		H1	Sample 85	None					Unchecked	Unknown	Unknown	Target	Unknown		0						SYBR Green I	Unchecked	No ratio because no reference gene defined	0	9.62877027601752E-07			85
Cjj hjm 1.19_01.lc96p	Rel Quant		H2	Sample 86	None					Unchecked	Unknown	Unknown	Target	Unknown		0						SYBR Green I	Unchecked	No ratio because no reference gene defined	0.0011	0.00536086016199182			86
Cjj hjm 1.19_01.lc96p	Rel Quant		H3	Sample 87	None					Unchecked	Unknown	Unknown	Target	Unknown		0						SYBR Green I	Unchecked	No ratio because no reference gene defined	0.0164	0.111649131800413			87
Cjj hjm 1.19_01.lc96p	Rel Quant		H4	Sample 88	None					Unchecked	Unknown	Unknown	Target	Unknown		0						SYBR Green I	Unchecked	No ratio because no reference gene defined	0.0032	0.11943731003908			88
Cjj hjm 1.19_01.lc96p	Rel Quant		H5	Sample 89	None					Unchecked	Unknown	Unknown	Target	Unknown		0						SYBR Green I	Unchecked	No ratio because no reference gene defined	0.0269	0.100152151409134			89
Cjj hjm 1.19_01.lc96p	Rel Quant		H6	Sample 90	None					Unchecked	Unknown	Unknown	Target	Unknown		0						SYBR Green I	Unchecked	No ratio because no reference gene defined	0.0171	0.0351577134536403			90
Cjj hjm 1.19_01.lc96p	Rel Quant		H7	Sample 91	None					Unchecked	Unknown	Unknown	Target	Unknown		0						SYBR Green I	Unchecked	No ratio because no reference gene defined	0.0157	0.0624305655242094			91
Cjj hjm 1.19_01.lc96p	Rel Quant		H8	Sample 92	None					Unchecked	Unknown	Unknown	Target	Unknown		0						SYBR Green I	Unchecked	No ratio because no reference gene defined	0.0248	0.280106338266157			92
Cjj hjm 1.19_01.lc96p	Rel Quant		H9	Sample 93	None					Unchecked	Unknown	Unknown	Target	Unknown		0						SYBR Green I	Unchecked	No ratio because no reference gene defined	0.0003	0.000833267984956299			93
Cjj hjm 1.19_01.lc96p	Rel Quant		H10	Sample 94	None					Unchecked	Unknown	Unknown	Target	Unknown		0						SYBR Green I	Unchecked	No ratio because no reference gene defined	0.0025	-0.0325947541372344			94
Cjj hjm 1.19_01.lc96p	Rel Quant		H11	Sample 95	None					Unchecked	Unknown	Unknown	Target	Unknown		0						SYBR Green I	Unchecked	No ratio because no reference gene defined	0.0021	-0.0106446596636223			95
Cjj hjm 1.19_01.lc96p	Rel Quant		H12	Sample 96	None					Unchecked	Unknown	Unknown	Target	Unknown		0						SYBR Green I	Unchecked	No ratio because no reference gene defined	0.0153	0.0528999922766			96
Cjj hjm 1.19_01.lc96p	Rel Quant		A1	Z5	IRAK3		22.62	22.67	0.0699999999999984	Unchecked	Unknown	Unknown	Target	Unknown	A1							SYBR Green I	Unchecked	No ratio because no reference gene defined	0.6232	2.7305978550156			1
Cjj hjm 1.19_01.lc96p	Rel Quant		A2	Z5	IRAK3		22.64	22.67	0.0699999999999984	Unchecked	Unknown	Unknown	Target	Unknown	A1							SYBR Green I	Unchecked	No ratio because no reference gene defined	0.6368	2.78370034798766			2
Cjj hjm 1.19_01.lc96p	Rel Quant		A3	Z5	IRAK3		22.75	22.67	0.0699999999999984	Unchecked	Unknown	Unknown	Target	Unknown	A1							SYBR Green I	Unchecked	No ratio because no reference gene defined	0.6078	2.6740475974479			3
Cjj hjm 1.19_01.lc96p	Rel Quant		A4	Z6	IRAK3		22.42	22.42	0.0299999999999998	Unchecked	Unknown	Unknown	Target	Unknown	A4							SYBR Green I	Unchecked	No ratio because no reference gene defined	0.5006	2.31301864891932			4
Cjj hjm 1.19_01.lc96p	Rel Quant		A5	Z6	IRAK3		22.45	22.42	0.0299999999999998	Unchecked	Unknown	Unknown	Target	Unknown	A4							SYBR Green I	Unchecked	No ratio because no reference gene defined	0.477	2.25617079764009			5
Cjj hjm 1.19_01.lc96p	Rel Quant		A6	Z6	IRAK3		22.39	22.42	0.0299999999999998	Unchecked	Unknown	Unknown	Target	Unknown	A4							SYBR Green I	Unchecked	No ratio because no reference gene defined	0.5021	2.3464712005106			6
Cjj hjm 1.19_01.lc96p	Rel Quant		A7	Z7	IRAK3		22.93	22.98	0.0458257569495568	Unchecked	Unknown	Unknown	Target	Unknown	A7							SYBR Green I	Unchecked	No ratio because no reference gene defined	0.7123	2.99120382670428			7
Cjj hjm 1.19_01.lc96p	Rel Quant		A8	Z7	IRAK3		22.99	22.98	0.0458257569495568	Unchecked	Unknown	Unknown	Target	Unknown	A7							SYBR Green I	Unchecked	No ratio because no reference gene defined	0.7162	2.96727194571195			8
Cjj hjm 1.19_01.lc96p	Rel Quant		A9	Z7	IRAK3		23.02	22.98	0.0458257569495568	Unchecked	Unknown	Unknown	Target	Unknown	A7							SYBR Green I	Unchecked	No ratio because no reference gene defined	0.6958	2.97887553226466			9
Cjj hjm 1.19_01.lc96p	Rel Quant		A10	Z8	IRAK3		22.92	22.9966666666667	0.115902257671424	Unchecked	Unknown	Unknown	Target	Unknown	A10							SYBR Green I	Unchecked	No ratio because no reference gene defined	0.4985	2.28438194549205			10
Cjj hjm 1.19_01.lc96p	Rel Quant		A11	Z8	IRAK3		23.13	22.9966666666667	0.115902257671424	Unchecked	Unknown	Unknown	Target	Unknown	A10							SYBR Green I	Unchecked	No ratio because no reference gene defined	0.4614	2.1048868971862			11
Cjj hjm 1.19_01.lc96p	Rel Quant		A12	Z8	IRAK3		22.94	22.9966666666667	0.115902257671424	Unchecked	Unknown	Unknown	Target	Unknown	A10							SYBR Green I	Unchecked	No ratio because no reference gene defined	0.464	2.14949782318685			12
Cjj hjm 1.19_01.lc96p	Rel Quant		B1	Z5	TLR5		22.83	22.6033333333333	0.21594752448994	Unchecked	Unknown	Unknown	Target	Unknown	B1							SYBR Green I	Unchecked	No ratio because no reference gene defined	0.6162	2.86294541162239			13
Cjj hjm 1.19_01.lc96p	Rel Quant		B2	Z5	TLR5		22.58	22.6033333333333	0.21594752448994	Unchecked	Unknown	Unknown	Target	Unknown	B1							SYBR Green I	Unchecked	No ratio because no reference gene defined	0.6729	2.98609782978948			14
Cjj hjm 1.19_01.lc96p	Rel Quant		B3	Z5	TLR5		22.4	22.6033333333333	0.21594752448994	Unchecked	Unknown	Unknown	Target	Unknown	B1							SYBR Green I	Unchecked	No ratio because no reference gene defined	0.7154	3.12977653352781			15
Cjj hjm 1.19_01.lc96p	Rel Quant		B4	Z6	TLR5		22.34	22.49	0.134536240470737	Unchecked	Unknown	Unknown	Target	Unknown	B4							SYBR Green I	Unchecked	No ratio because no reference gene defined	0.5523	2.60796015079201			16
Cjj hjm 1.19_01.lc96p	Rel Quant		B5	Z6	TLR5		22.53	22.49	0.134536240470737	Unchecked	Unknown	Unknown	Target	Unknown	B4							SYBR Green I	Unchecked	No ratio because no reference gene defined	0.5389	2.55973451347975			17
Cjj hjm 1.19_01.lc96p	Rel Quant		B6	Z6	TLR5		22.6	22.49	0.134536240470737	Unchecked	Unknown	Unknown	Target	Unknown	B4							SYBR Green I	Unchecked	No ratio because no reference gene defined	0.5649	2.57012784187988			18
Cjj hjm 1.19_01.lc96p	Rel Quant		B7	Z7	TLR5		23.09	23	0.0854400374531745	Unchecked	Unknown	Unknown	Target	Unknown	B7							SYBR Green I	Unchecked	No ratio because no reference gene defined	0.7958	3.3048562215906			19
Cjj hjm 1.19_01.lc96p	Rel Quant		B8	Z7	TLR5		22.99	23	0.0854400374531745	Unchecked	Unknown	Unknown	Target	Unknown	B7							SYBR Green I	Unchecked	No ratio because no reference gene defined	0.8208	3.36970272159514			20
Cjj hjm 1.19_01.lc96p	Rel Quant		B9	Z7	TLR5		22.92	23	0.0854400374531745	Unchecked	Unknown	Unknown	Target	Unknown	B7							SYBR Green I	Unchecked	No ratio because no reference gene defined	0.8314	3.39246150588454			21
Cjj hjm 1.19_01.lc96p	Rel Quant		B10	Z8	TLR5		22.93	23.0466666666667	0.153079500042732	Unchecked	Unknown	Unknown	Target	Unknown	B10							SYBR Green I	Unchecked	No ratio because no reference gene defined	0.4989	2.34268438376502			22
Cjj hjm 1.19_01.lc96p	Rel Quant		B11	Z8	TLR5		22.99	23.0466666666667	0.153079500042732	Unchecked	Unknown	Unknown	Target	Unknown	B10							SYBR Green I	Unchecked	No ratio because no reference gene defined	0.4888	2.28143794616308			23
Cjj hjm 1.19_01.lc96p	Rel Quant		B12	Z8	TLR5		23.22	23.0466666666667	0.153079500042732	Unchecked	Unknown	Unknown	Target	Unknown	B10							SYBR Green I	Unchecked	No ratio because no reference gene defined	0.5108	2.40847572673377			24
Cjj hjm 1.19_01.lc96p	Rel Quant		C1	Z5	CD177		21.7	21.5933333333333	0.0945163125250523	Unchecked	Unknown	Unknown	Target	Unknown	C1							SYBR Green I	Unchecked	No ratio because no reference gene defined	0.6759	2.91077093253933			25
Cjj hjm 1.19_01.lc96p	Rel Quant		C2	Z5	CD177		21.52	21.5933333333333	0.0945163125250523	Unchecked	Unknown	Unknown	Target	Unknown	C1							SYBR Green I	Unchecked	No ratio because no reference gene defined	0.7847	3.21033189906314			26
Cjj hjm 1.19_01.lc96p	Rel Quant		C3	Z5	CD177		21.56	21.5933333333333	0.0945163125250523	Unchecked	Unknown	Unknown	Target	Unknown	C1							SYBR Green I	Unchecked	No ratio because no reference gene defined	0.7847	3.201322285677			27
Cjj hjm 1.19_01.lc96p	Rel Quant		C4	Z6	CD177		21.2	21.25	0.0435889894354064	Unchecked	Unknown	Unknown	Target	Unknown	C4							SYBR Green I	Unchecked	No ratio because no reference gene defined	0.65	2.82728177957421			28
Cjj hjm 1.19_01.lc96p	Rel Quant		C5	Z6	CD177		21.28	21.25	0.0435889894354064	Unchecked	Unknown	Unknown	Target	Unknown	C4							SYBR Green I	Unchecked	No ratio because no reference gene defined	0.6094	2.68608442418534			29
Cjj hjm 1.19_01.lc96p	Rel Quant		C6	Z6	CD177		21.27	21.25	0.0435889894354064	Unchecked	Unknown	Unknown	Target	Unknown	C4							SYBR Green I	Unchecked	No ratio because no reference gene defined	0.6492	2.83265604620022			30
Cjj hjm 1.19_01.lc96p	Rel Quant		C7	Z7	CD177		21.97	21.9666666666667	0.00577350269189537	Unchecked	Unknown	Unknown	Target	Unknown	C7							SYBR Green I	Unchecked	No ratio because no reference gene defined	0.9328	3.54494108678565			31
Cjj hjm 1.19_01.lc96p	Rel Quant		C8	Z7	CD177		21.96	21.9666666666667	0.00577350269189537	Unchecked	Unknown	Unknown	Target	Unknown	C7							SYBR Green I	Unchecked	No ratio because no reference gene defined	0.8671	3.42234461112327			32
Cjj hjm 1.19_01.lc96p	Rel Quant		C9	Z7	CD177		21.97	21.9666666666667	0.00577350269189537	Unchecked	Unknown	Unknown	Target	Unknown	C7							SYBR Green I	Unchecked	No ratio because no reference gene defined	0.9322	3.54525478504784			33
Cjj hjm 1.19_01.lc96p	Rel Quant		C10	Z8	CD177		21.85	21.9133333333333	0.0709459888459738	Unchecked	Unknown	Unknown	Target	Unknown	C10							SYBR Green I	Unchecked	No ratio because no reference gene defined	0.601	2.62233782161776			34
Cjj hjm 1.19_01.lc96p	Rel Quant		C11	Z8	CD177		21.99	21.9133333333333	0.0709459888459738	Unchecked	Unknown	Unknown	Target	Unknown	C10							SYBR Green I	Unchecked	No ratio because no reference gene defined	0.5563	2.44157817363684			35
Cjj hjm 1.19_01.lc96p	Rel Quant		C12	Z8	CD177		21.9	21.9133333333333	0.0709459888459738	Unchecked	Unknown	Unknown	Target	Unknown	C10							SYBR Green I	Unchecked	No ratio because no reference gene defined	0.5734	2.53649054355583			36
Cjj hjm 1.19_01.lc96p	Rel Quant		D1	Z5	MCEMP10		22.63	22.6233333333333	0.0503322295684719	Unchecked	Unknown	Unknown	Target	Unknown	D1							SYBR Green I	Unchecked	No ratio because no reference gene defined	0.6266	2.74085946828164			37
Cjj hjm 1.19_01.lc96p	Rel Quant		D2	Z5	MCEMP10		22.57	22.6233333333333	0.0503322295684719	Unchecked	Unknown	Unknown	Target	Unknown	D1							SYBR Green I	Unchecked	No ratio because no reference gene defined	0.7261	3.03124510203957			38
Cjj hjm 1.19_01.lc96p	Rel Quant		D3	Z5	MCEMP10		22.67	22.6233333333333	0.0503322295684719	Unchecked	Unknown	Unknown	Target	Unknown	D1							SYBR Green I	Unchecked	No ratio because no reference gene defined	0.7225	2.98993726600151			39
Cjj hjm 1.19_01.lc96p	Rel Quant		D4	Z6	MCEMP10		22.34	22.3766666666667	0.0550757054728631	Unchecked	Unknown	Unknown	Target	Unknown	D4							SYBR Green I	Unchecked	No ratio because no reference gene defined	0.5971	2.63342669347731			40
Cjj hjm 1.19_01.lc96p	Rel Quant		D5	Z6	MCEMP10		22.35	22.3766666666667	0.0550757054728631	Unchecked	Unknown	Unknown	Target	Unknown	D4							SYBR Green I	Unchecked	No ratio because no reference gene defined	0.5865	2.5922989110103			41
Cjj hjm 1.19_01.lc96p	Rel Quant		D6	Z6	MCEMP10		22.44	22.3766666666667	0.0550757054728631	Unchecked	Unknown	Unknown	Target	Unknown	D4							SYBR Green I	Unchecked	No ratio because no reference gene defined	0.5966	2.62282802584034			42
Cjj hjm 1.19_01.lc96p	Rel Quant		D7	Z7	MCEMP10		22.84	22.8666666666667	0.0461880215351706	Unchecked	Unknown	Unknown	Target	Unknown	D7							SYBR Green I	Unchecked	No ratio because no reference gene defined	0.8331	3.28796543756514			43
Cjj hjm 1.19_01.lc96p	Rel Quant		D8	Z7	MCEMP10		22.92	22.8666666666667	0.0461880215351706	Unchecked	Unknown	Unknown	Target	Unknown	D7							SYBR Green I	Unchecked	No ratio because no reference gene defined	0.7884	3.16689948881155			44
Cjj hjm 1.19_01.lc96p	Rel Quant		D9	Z7	MCEMP10		22.84	22.8666666666667	0.0461880215351706	Unchecked	Unknown	Unknown	Target	Unknown	D7							SYBR Green I	Unchecked	No ratio because no reference gene defined	0.7999	3.21599861755705			45
Cjj hjm 1.19_01.lc96p	Rel Quant		D10	Z8	MCEMP10		22.84	22.8666666666667	0.030550504633037	Unchecked	Unknown	Unknown	Target	Unknown	D10							SYBR Green I	Unchecked	No ratio because no reference gene defined	0.5341	2.39136658911083			46
Cjj hjm 1.19_01.lc96p	Rel Quant		D11	Z8	MCEMP10		22.86	22.8666666666667	0.030550504633037	Unchecked	Unknown	Unknown	Target	Unknown	D10							SYBR Green I	Unchecked	No ratio because no reference gene defined	0.4994	2.27589023030816			47
Cjj hjm 1.19_01.lc96p	Rel Quant		D12	Z8	MCEMP10		22.9	22.8666666666667	0.030550504633037	Unchecked	Unknown	Unknown	Target	Unknown	D10							SYBR Green I	Unchecked	No ratio because no reference gene defined	0.5483	2.45931653984357			48
Cjj hjm 1.19_01.lc96p	Rel Quant		E1	Z5	GYG1		29.17	28.95	0.322335229225726	Unchecked	Unknown	Unknown	Target	Unknown	E1							SYBR Green I	Unchecked	No ratio because no reference gene defined	0.6341	2.5640646228263			49
Cjj hjm 1.19_01.lc96p	Rel Quant		E2	Z5	GYG1		28.58	28.95	0.322335229225726	Unchecked	Unknown	Unknown	Target	Unknown	E1							SYBR Green I	Unchecked	No ratio because no reference gene defined	0.5934	2.88135940145051			50
Cjj hjm 1.19_01.lc96p	Rel Quant		E3	Z5	GYG1		29.1	28.95	0.322335229225726	Unchecked	Unknown	Unknown	Target	Unknown	E1							SYBR Green I	Unchecked	No ratio because no reference gene defined	0.7108	2.69429692367973			51
Cjj hjm 1.19_01.lc96p	Rel Quant		E4	Z6	GYG1		28.97	28.8133333333333	0.237557010701291	Unchecked	Unknown	Unknown	Target	Unknown	E4							SYBR Green I	Unchecked	No ratio because no reference gene defined	0.5977	2.4178298827094			52
Cjj hjm 1.19_01.lc96p	Rel Quant		E5	Z6	GYG1		28.93	28.8133333333333	0.237557010701291	Unchecked	Unknown	Unknown	Target	Unknown	E4							SYBR Green I	Unchecked	No ratio because no reference gene defined	0.6197	2.49455265136538			53
Cjj hjm 1.19_01.lc96p	Rel Quant		E6	Z6	GYG1		28.54	28.8133333333333	0.237557010701291	Unchecked	Unknown	Unknown	Target	Unknown	E4							SYBR Green I	Unchecked	No ratio because no reference gene defined	0.5186	2.4446939436652			54
Cjj hjm 1.19_01.lc96p	Rel Quant		E7	Z7	GYG1		28.74	28.7633333333333	0.345591280754208	Unchecked	Unknown	Unknown	Target	Unknown	E7							SYBR Green I	Unchecked	No ratio because no reference gene defined	0.7591	3.15262966403141			55
Cjj hjm 1.19_01.lc96p	Rel Quant		E8	Z7	GYG1		29.12	28.7633333333333	0.345591280754208	Unchecked	Unknown	Unknown	Target	Unknown	E7							SYBR Green I	Unchecked	No ratio because no reference gene defined	0.8403	2.98812133270463			56
Cjj hjm 1.19_01.lc96p	Rel Quant		E9	Z7	GYG1		28.43	28.7633333333333	0.345591280754208	Unchecked	Unknown	Unknown	Target	Unknown	E7							SYBR Green I	Unchecked	No ratio because no reference gene defined	0.7124	3.24048797269888			57
Cjj hjm 1.19_01.lc96p	Rel Quant		E10	Z8	GYG1		28.9	29.1933333333333	0.543077649451103	Unchecked	Unknown	Unknown	Target	Unknown	E10							SYBR Green I	Unchecked	No ratio because no reference gene defined	0.4461	2.25004206736845			58
Cjj hjm 1.19_01.lc96p	Rel Quant		E11	Z8	GYG1		28.86	29.1933333333333	0.543077649451103	Unchecked	Unknown	Unknown	Target	Unknown	E10							SYBR Green I	Unchecked	No ratio because no reference gene defined	0.4531	2.30836647749231			59
Cjj hjm 1.19_01.lc96p	Rel Quant		E12	Z8	GYG1		29.82	29.1933333333333	0.543077649451103	Unchecked	Unknown	Unknown	Target	Unknown	E10							SYBR Green I	Unchecked	No ratio because no reference gene defined	0.5066	2.05808981923528			60
Cjj hjm 1.19_01.lc96p	Rel Quant		F1	Z5	ACTIN					Unchecked	Unknown	Unknown	Target	Unknown	F1	0						SYBR Green I	Unchecked	No ratio because no reference gene defined	0	4.40398494973696E-07			61
Cjj hjm 1.19_01.lc96p	Rel Quant		F2	Z5	ACTIN					Unchecked	Unknown	Unknown	Target	Unknown	F1	0						SYBR Green I	Unchecked	No ratio because no reference gene defined	0	4.40398495042656E-07			62
Cjj hjm 1.19_01.lc96p	Rel Quant		F3	Z5	ACTIN					Unchecked	Unknown	Unknown	Target	Unknown	F1	0						SYBR Green I	Unchecked	No ratio because no reference gene defined	0.0136	0.079706948519991			63
Cjj hjm 1.19_01.lc96p	Rel Quant		F4	Z6	ACTIN					Unchecked	Unknown	Unknown	Target	Unknown	F4	0						SYBR Green I	Unchecked	No ratio because no reference gene defined	0	4.40398494975416E-07			64
Cjj hjm 1.19_01.lc96p	Rel Quant		F5	Z6	ACTIN					Unchecked	Unknown	Unknown	Target	Unknown	F4	0						SYBR Green I	Unchecked	No ratio because no reference gene defined	0	4.40398494997899E-07			65
Cjj hjm 1.19_01.lc96p	Rel Quant		F6	Z6	ACTIN					Unchecked	Unknown	Unknown	Target	Unknown	F4	0						SYBR Green I	Unchecked	No ratio because no reference gene defined	0.0051	0.0319322637603835			66
Cjj hjm 1.19_01.lc96p	Rel Quant		F7	Z7	ACTIN					Unchecked	Unknown	Unknown	Target	Unknown	F7	0						SYBR Green I	Unchecked	No ratio because no reference gene defined	0.0232	0.172195790242815			67
Cjj hjm 1.19_01.lc96p	Rel Quant		F8	Z7	ACTIN					Unchecked	Unknown	Unknown	Target	Unknown	F7	0						SYBR Green I	Unchecked	No ratio because no reference gene defined	0.0258	0.103848476265993			68
Cjj hjm 1.19_01.lc96p	Rel Quant		F9	Z7	ACTIN					Unchecked	Unknown	Unknown	Target	Unknown	F7	0						SYBR Green I	Unchecked	No ratio because no reference gene defined	0.0147	0.0915791662442459			69
Cjj hjm 1.19_01.lc96p	Rel Quant		F10	Z8	ACTIN					Unchecked	Unknown	Unknown	Target	Unknown	F10	0						SYBR Green I	Unchecked	No ratio because no reference gene defined	0.0281	0.0685105844719959			70
Cjj hjm 1.19_01.lc96p	Rel Quant		F11	Z8	ACTIN					Unchecked	Unknown	Unknown	Target	Unknown	F10	0						SYBR Green I	Unchecked	No ratio because no reference gene defined	0.0079	0.0431178061714665			71
Cjj hjm 1.19_01.lc96p	Rel Quant		F12	Z8	ACTIN					Unchecked	Unknown	Unknown	Target	Unknown	F10	0						SYBR Green I	Unchecked	No ratio because no reference gene defined	0.012	0.0369449990447511			72
Cjj hjm 1.19_01.lc96p	Rel Quant		G1	Sample 73	None					Unchecked	Unknown	Unknown	Target	Unknown		0						SYBR Green I	Unchecked	No ratio because no reference gene defined	0.0041	0.0568613833760623			73
Cjj hjm 1.19_01.lc96p	Rel Quant		G2	Sample 74	None					Unchecked	Unknown	Unknown	Target	Unknown		0						SYBR Green I	Unchecked	No ratio because no reference gene defined	0.0077	0.0327454838142181			74
Cjj hjm 1.19_01.lc96p	Rel Quant		G3	Sample 75	None					Unchecked	Unknown	Unknown	Target	Unknown		0						SYBR Green I	Unchecked	No ratio because no reference gene defined	0.0058	0.00524296681481955			75
Cjj hjm 1.19_01.lc96p	Rel Quant		G4	Sample 76	None					Unchecked	Unknown	Unknown	Target	Unknown		0						SYBR Green I	Unchecked	No ratio because no reference gene defined	0.007	0.0153601844887728			76
Cjj hjm 1.19_01.lc96p	Rel Quant		G5	Sample 77	None					Unchecked	Unknown	Unknown	Target	Unknown		0						SYBR Green I	Unchecked	No ratio because no reference gene defined	0.0074	0.053129575690522			77
Cjj hjm 1.19_01.lc96p	Rel Quant		G6	Sample 78	None					Unchecked	Unknown	Unknown	Target	Unknown		0						SYBR Green I	Unchecked	No ratio because no reference gene defined	0.0001	0.000407842854677081			78
Cjj hjm 1.19_01.lc96p	Rel Quant		G7	Sample 79	None					Unchecked	Unknown	Unknown	Target	Unknown		0						SYBR Green I	Unchecked	No ratio because no reference gene defined	0.0192	0.0709968484655608			79
Cjj hjm 1.19_01.lc96p	Rel Quant		G8	Sample 80	None					Unchecked	Unknown	Unknown	Target	Unknown		0						SYBR Green I	Unchecked	No ratio because no reference gene defined	0.0238	0.0870064392017081			80
Cjj hjm 1.19_01.lc96p	Rel Quant		G9	Sample 81	None					Unchecked	Unknown	Unknown	Target	Unknown		0						SYBR Green I	Unchecked	No ratio because no reference gene defined	0.0147	0.0708346590458518			81
Cjj hjm 1.19_01.lc96p	Rel Quant		G10	Sample 82	None					Unchecked	Unknown	Unknown	Target	Unknown		0						SYBR Green I	Unchecked	No ratio because no reference gene defined	0.0231	0.0526262762054494			82
Cjj hjm 1.19_01.lc96p	Rel Quant		G11	Sample 83	None					Unchecked	Unknown	Unknown	Target	Unknown		0						SYBR Green I	Unchecked	No ratio because no reference gene defined	0.0028	-0.0127529409187894			83
Cjj hjm 1.19_01.lc96p	Rel Quant		G12	Sample 84	None					Unchecked	Unknown	Unknown	Target	Unknown		0						SYBR Green I	Unchecked	No ratio because no reference gene defined	0.0064	0.0393164415239728			84
Cjj hjm 1.19_01.lc96p	Rel Quant		H1	Sample 85	None					Unchecked	Unknown	Unknown	Target	Unknown		0						SYBR Green I	Unchecked	No ratio because no reference gene defined	0	9.62877027601752E-07			85
Cjj hjm 1.19_01.lc96p	Rel Quant		H2	Sample 86	None					Unchecked	Unknown	Unknown	Target	Unknown		0						SYBR Green I	Unchecked	No ratio because no reference gene defined	0.0011	0.00536086016199182			86
Cjj hjm 1.19_01.lc96p	Rel Quant		H3	Sample 87	None					Unchecked	Unknown	Unknown	Target	Unknown		0						SYBR Green I	Unchecked	No ratio because no reference gene defined	0.0164	0.111649131800413			87
Cjj hjm 1.19_01.lc96p	Rel Quant		H4	Sample 88	None					Unchecked	Unknown	Unknown	Target	Unknown		0						SYBR Green I	Unchecked	No ratio because no reference gene defined	0.0032	0.11943731003908			88
Cjj hjm 1.19_01.lc96p	Rel Quant		H5	Sample 89	None					Unchecked	Unknown	Unknown	Target	Unknown		0						SYBR Green I	Unchecked	No ratio because no reference gene defined	0.0269	0.100152151409134			89
Cjj hjm 1.19_01.lc96p	Rel Quant		H6	Sample 90	None					Unchecked	Unknown	Unknown	Target	Unknown		0						SYBR Green I	Unchecked	No ratio because no reference gene defined	0.0171	0.0351577134536403			90
Cjj hjm 1.19_01.lc96p	Rel Quant		H7	Sample 91	None					Unchecked	Unknown	Unknown	Target	Unknown		0						SYBR Green I	Unchecked	No ratio because no reference gene defined	0.0157	0.0624305655242094			91
Cjj hjm 1.19_01.lc96p	Rel Quant		H8	Sample 92	None					Unchecked	Unknown	Unknown	Target	Unknown		0						SYBR Green I	Unchecked	No ratio because no reference gene defined	0.0248	0.280106338266157			92
Cjj hjm 1.19_01.lc96p	Rel Quant		H9	Sample 93	None					Unchecked	Unknown	Unknown	Target	Unknown		0						SYBR Green I	Unchecked	No ratio because no reference gene defined	0.0003	0.000833267984956299			93
Cjj hjm 1.19_01.lc96p	Rel Quant		H10	Sample 94	None					Unchecked	Unknown	Unknown	Target	Unknown		0						SYBR Green I	Unchecked	No ratio because no reference gene defined	0.0025	-0.0325947541372344			94
Cjj hjm 1.19_01.lc96p	Rel Quant		H11	Sample 95	None					Unchecked	Unknown	Unknown	Target	Unknown		0						SYBR Green I	Unchecked	No ratio because no reference gene defined	0.0021	-0.0106446596636223			95
Cjj hjm 1.19_01.lc96p	Rel Quant		H12	Sample 96	None					Unchecked	Unknown	Unknown	Target	Unknown		0						SYBR Green I	Unchecked	No ratio because no reference gene defined	0.0153	0.0528999922766			96
