# Supplementary material for: Identification and analysis of exosome-associated signatures in pediatric sepsis by integrated bioinformatics analysis and machine learning
Source: PeerJ. 2026 Jan 8;14:e20555. doi: 10.7717/peerj.20555 (PMC12790779; doi:10.7717/peerj.20555)
Supplement: Supplemental Information 14 [file peerj-14-20555-s014.zip › raw_data/cjj 1.22-2(H13-14.S13-14).txt]

File Name	Analysis Name	Plate Id	Position	Sample Name	Gene Name	Cq	Concentration	Call	Excluded	Sample Type	Standard	Cq Mean	Cq Error	Concentration Mean	Concentration Error	Replicate Group	Dye	Edited Call	Slope	EPF	Failure	Notes	Sample Prep Notes	Number
Cjj hjm 1.22.lc96p	Abs Quant		A1	HC13	IRAK3	22.67		Positive	Unchecked	Unknown		22.64	0.0264575131106457			A1	SYBR Green I	Unchecked	0.6334	2.791894765752	None			1
Cjj hjm 1.22.lc96p	Abs Quant		A2	HC13	IRAK3	22.63		Positive	Unchecked	Unknown		22.64	0.0264575131106457			A1	SYBR Green I	Unchecked	0.689	2.95149015798612	None			2
Cjj hjm 1.22.lc96p	Abs Quant		A3	HC13	IRAK3	22.62		Positive	Unchecked	Unknown		22.64	0.0264575131106457			A1	SYBR Green I	Unchecked	0.6693	2.90167369171171	None			3
Cjj hjm 1.22.lc96p	Abs Quant		A4	HC14	IRAK3	22.84		Positive	Unchecked	Unknown		22.8833333333333	0.0929157324317747			A4	SYBR Green I	Unchecked	0.7892	3.21802429062054	None			4
Cjj hjm 1.22.lc96p	Abs Quant		A5	HC14	IRAK3	22.99		Positive	Unchecked	Unknown		22.8833333333333	0.0929157324317747			A4	SYBR Green I	Unchecked	0.7453	3.11947760688458	None			5
Cjj hjm 1.22.lc96p	Abs Quant		A6	HC14	IRAK3	22.82		Positive	Unchecked	Unknown		22.8833333333333	0.0929157324317747			A4	SYBR Green I	Unchecked	0.7372	3.09692132596357	None			6
Cjj hjm 1.22.lc96p	Abs Quant		A7	S13	IRAK3	22.23		Positive	Unchecked	Unknown		22.2666666666667	0.035118845842843			A7	SYBR Green I	Unchecked	0.2714	1.54099698800081	None			7
Cjj hjm 1.22.lc96p	Abs Quant		A8	S13	IRAK3	22.27		Positive	Unchecked	Unknown		22.2666666666667	0.035118845842843			A7	SYBR Green I	Unchecked	0.2901	1.60489058683022	None			8
Cjj hjm 1.22.lc96p	Abs Quant		A9	S13	IRAK3	22.3		Positive	Unchecked	Unknown		22.2666666666667	0.035118845842843			A7	SYBR Green I	Unchecked	0.2711	1.51466080006437	None			9
Cjj hjm 1.22.lc96p	Abs Quant		A10	S14	IRAK3	22.13		Positive	Unchecked	Unknown		22.1266666666667	0.0152752523165201			A10	SYBR Green I	Unchecked	0.4014	2.25008687615437	None			10
Cjj hjm 1.22.lc96p	Abs Quant		A11	S14	IRAK3	22.11		Positive	Unchecked	Unknown		22.1266666666667	0.0152752523165201			A10	SYBR Green I	Unchecked	0.4581	2.32430118974728	None			11
Cjj hjm 1.22.lc96p	Abs Quant		A12	S14	IRAK3	22.14		Positive	Unchecked	Unknown		22.1266666666667	0.0152752523165201			A10	SYBR Green I	Unchecked	0.4451	2.2731838596218	None			12
Cjj hjm 1.22.lc96p	Abs Quant		B1	HC13	TLR5	22.91		Positive	Unchecked	Unknown		22.7066666666667	0.181750745069543			B1	SYBR Green I	Unchecked	0.6966	3.08587755352541	None			13
Cjj hjm 1.22.lc96p	Abs Quant		B2	HC13	TLR5	22.65		Positive	Unchecked	Unknown		22.7066666666667	0.181750745069543			B1	SYBR Green I	Unchecked	0.7553	3.24711470858036	None			14
Cjj hjm 1.22.lc96p	Abs Quant		B3	HC13	TLR5	22.56		Positive	Unchecked	Unknown		22.7066666666667	0.181750745069543			B1	SYBR Green I	Unchecked	0.7458	3.22534434922331	None			15
Cjj hjm 1.22.lc96p	Abs Quant		B4	HC14	TLR5	22.78		Positive	Unchecked	Unknown		22.89	0.134536240470736			B4	SYBR Green I	Unchecked	0.839	3.48818782256287	None			16
Cjj hjm 1.22.lc96p	Abs Quant		B5	HC14	TLR5	22.85		Positive	Unchecked	Unknown		22.89	0.134536240470736			B4	SYBR Green I	Unchecked	0.8215	3.44358143832727	None			17
Cjj hjm 1.22.lc96p	Abs Quant		B6	HC14	TLR5	23.04		Positive	Unchecked	Unknown		22.89	0.134536240470736			B4	SYBR Green I	Unchecked	0.8067	3.43512311766809	None			18
Cjj hjm 1.22.lc96p	Abs Quant		B7	S13	TLR5	22.16		Positive	Unchecked	Unknown		22.0633333333333	0.0950438495292223			B7	SYBR Green I	Unchecked	0.2894	1.65628135979785	None			19
Cjj hjm 1.22.lc96p	Abs Quant		B8	S13	TLR5	22.06		Positive	Unchecked	Unknown		22.0633333333333	0.0950438495292223			B7	SYBR Green I	Unchecked	0.2784	1.62275169089703	None			20
Cjj hjm 1.22.lc96p	Abs Quant		B9	S13	TLR5	21.97		Positive	Unchecked	Unknown		22.0633333333333	0.0950438495292223			B7	SYBR Green I	Unchecked	0.275	1.55599707480134	None			21
Cjj hjm 1.22.lc96p	Abs Quant		B10	S14	TLR5	21.58		Positive	Unchecked	Unknown		21.7666666666667	0.207444771766687			B10	SYBR Green I	Unchecked	0.4336	2.37211154396104	None			22
Cjj hjm 1.22.lc96p	Abs Quant		B11	S14	TLR5	21.73		Positive	Unchecked	Unknown		21.7666666666667	0.207444771766687			B10	SYBR Green I	Unchecked	0.443	2.40317420186623	None			23
Cjj hjm 1.22.lc96p	Abs Quant		B12	S14	TLR5	21.99		Positive	Unchecked	Unknown		21.7666666666667	0.207444771766687			B10	SYBR Green I	Unchecked	0.4036	2.29552139198563	None			24
Cjj hjm 1.22.lc96p	Abs Quant		C1	HC13	CD177	21.6		Positive	Unchecked	Unknown		21.62	0.0346410161513768			C1	SYBR Green I	Unchecked	0.7488	3.13275521948441	None			25
Cjj hjm 1.22.lc96p	Abs Quant		C2	HC13	CD177	21.6		Positive	Unchecked	Unknown		21.62	0.0346410161513768			C1	SYBR Green I	Unchecked	0.8058	3.27009054709638	None			26
Cjj hjm 1.22.lc96p	Abs Quant		C3	HC13	CD177	21.66		Positive	Unchecked	Unknown		21.62	0.0346410161513768			C1	SYBR Green I	Unchecked	0.808	3.27055875242967	None			27
Cjj hjm 1.22.lc96p	Abs Quant		C4	HC14	CD177	21.91		Positive	Unchecked	Unknown		21.8933333333333	0.01527525231652			C4	SYBR Green I	Unchecked	0.9185	3.56044871883959	None			28
Cjj hjm 1.22.lc96p	Abs Quant		C5	HC14	CD177	21.88		Positive	Unchecked	Unknown		21.8933333333333	0.01527525231652			C4	SYBR Green I	Unchecked	0.8914	3.47514414035477	None			29
Cjj hjm 1.22.lc96p	Abs Quant		C6	HC14	CD177	21.89		Positive	Unchecked	Unknown		21.8933333333333	0.01527525231652			C4	SYBR Green I	Unchecked	0.8919	3.5124552198482	None			30
Cjj hjm 1.22.lc96p	Abs Quant		C7	S13	CD177	21.07		Positive	Unchecked	Unknown		21.0433333333333	0.037859388972001			C7	SYBR Green I	Unchecked	0.3411	1.79492316339394	None			31
Cjj hjm 1.22.lc96p	Abs Quant		C8	S13	CD177	21.06		Positive	Unchecked	Unknown		21.0433333333333	0.037859388972001			C7	SYBR Green I	Unchecked	0.3205	1.70462834120579	None			32
Cjj hjm 1.22.lc96p	Abs Quant		C9	S13	CD177	21		Positive	Unchecked	Unknown		21.0433333333333	0.037859388972001			C7	SYBR Green I	Unchecked	0.3253	1.72924797432616	None			33
Cjj hjm 1.22.lc96p	Abs Quant		C10	S14	CD177	20.87		Positive	Unchecked	Unknown		20.88	0.045825756949558			C10	SYBR Green I	Unchecked	0.5278	2.54332679605615	None			34
Cjj hjm 1.22.lc96p	Abs Quant		C11	S14	CD177	20.93		Positive	Unchecked	Unknown		20.88	0.045825756949558			C10	SYBR Green I	Unchecked	0.5264	2.52586984494289	None			35
Cjj hjm 1.22.lc96p	Abs Quant		C12	S14	CD177	20.84		Positive	Unchecked	Unknown		20.88	0.045825756949558			C10	SYBR Green I	Unchecked	0.4686	2.3448192329217	None			36
Cjj hjm 1.22.lc96p	Abs Quant		D1	HC13	MCEMP10	22.63		Positive	Unchecked	Unknown		22.5833333333333	0.0450924975282298			D1	SYBR Green I	Unchecked	0.6754	2.89444725689397	None			37
Cjj hjm 1.22.lc96p	Abs Quant		D2	HC13	MCEMP10	22.54		Positive	Unchecked	Unknown		22.5833333333333	0.0450924975282298			D1	SYBR Green I	Unchecked	0.7285	3.04680718943916	None			38
Cjj hjm 1.22.lc96p	Abs Quant		D3	HC13	MCEMP10	22.58		Positive	Unchecked	Unknown		22.5833333333333	0.0450924975282298			D1	SYBR Green I	Unchecked	0.749	3.10085019029196	None			39
Cjj hjm 1.22.lc96p	Abs Quant		D4	HC14	MCEMP10	22.76		Positive	Unchecked	Unknown		22.81	0.0458257569495599			D4	SYBR Green I	Unchecked	0.8209	3.29794094190833	None			40
Cjj hjm 1.22.lc96p	Abs Quant		D5	HC14	MCEMP10	22.82		Positive	Unchecked	Unknown		22.81	0.0458257569495599			D4	SYBR Green I	Unchecked	0.8133	3.25676520722513	None			41
Cjj hjm 1.22.lc96p	Abs Quant		D6	HC14	MCEMP10	22.85		Positive	Unchecked	Unknown		22.81	0.0458257569495599			D4	SYBR Green I	Unchecked	0.811	3.2694700096834	None			42
Cjj hjm 1.22.lc96p	Abs Quant		D7	S13	MCEMP10	22.29		Positive	Unchecked	Unknown		22.2833333333333	0.0305505046330387			D7	SYBR Green I	Unchecked	0.2982	1.57944013145081	None			43
Cjj hjm 1.22.lc96p	Abs Quant		D8	S13	MCEMP10	22.25		Positive	Unchecked	Unknown		22.2833333333333	0.0305505046330387			D7	SYBR Green I	Unchecked	0.3075	1.6402028362404	None			44
Cjj hjm 1.22.lc96p	Abs Quant		D9	S13	MCEMP10	22.31		Positive	Unchecked	Unknown		22.2833333333333	0.0305505046330387			D7	SYBR Green I	Unchecked	0.2975	1.58397612675164	None			45
Cjj hjm 1.22.lc96p	Abs Quant		D10	S14	MCEMP10	22.18		Positive	Unchecked	Unknown		22.1466666666667	0.0305505046330371			D10	SYBR Green I	Unchecked	0.5067	2.44806909956511	None			46
Cjj hjm 1.22.lc96p	Abs Quant		D11	S14	MCEMP10	22.12		Positive	Unchecked	Unknown		22.1466666666667	0.0305505046330371			D10	SYBR Green I	Unchecked	0.4806	2.35841417367281	None			47
Cjj hjm 1.22.lc96p	Abs Quant		D12	S14	MCEMP10	22.14		Positive	Unchecked	Unknown		22.1466666666667	0.0305505046330371			D10	SYBR Green I	Unchecked	0.4752	2.37284862651505	None			48
Cjj hjm 1.22.lc96p	Abs Quant		E1	HC13	GYG1	28.77		Positive	Unchecked	Unknown		28.9533333333333	0.160727512683216			E1	SYBR Green I	Unchecked	0.542	2.71685198465108	None			49
Cjj hjm 1.22.lc96p	Abs Quant		E2	HC13	GYG1	29.02		Positive	Unchecked	Unknown		28.9533333333333	0.160727512683216			E1	SYBR Green I	Unchecked	0.6261	2.86777531774933	None			50
Cjj hjm 1.22.lc96p	Abs Quant		E3	HC13	GYG1	29.07		Positive	Unchecked	Unknown		28.9533333333333	0.160727512683216			E1	SYBR Green I	Unchecked	0.7645	2.82643699263882	None			51
Cjj hjm 1.22.lc96p	Abs Quant		E4	HC14	GYG1	28.09		Positive	Unchecked	Unknown		27.1933333333333	2.66083320283954			E4	SYBR Green I	Unchecked	0.6329	3.22991158991548	None			52
Cjj hjm 1.22.lc96p	Abs Quant		E5	HC14	GYG1	24.2		Positive	Unchecked	Unknown		27.1933333333333	2.66083320283954			E4	SYBR Green I	Unchecked	0.8861	3.28416627101495	None			53
Cjj hjm 1.22.lc96p	Abs Quant		E6	HC14	GYG1	29.29		Positive	Unchecked	Unknown		27.1933333333333	2.66083320283954			E4	SYBR Green I	Unchecked	0.6786	2.76482136399878	None			54
Cjj hjm 1.22.lc96p	Abs Quant		E7	S13	GYG1	29.35		Positive	Unchecked	Unknown		28.0433333333333	2.02556987865967			E7	SYBR Green I	Unchecked	0.2317	1.35062930500934	None			55
Cjj hjm 1.22.lc96p	Abs Quant		E8	S13	GYG1	29.07		Positive	Unchecked	Unknown		28.0433333333333	2.02556987865967			E7	SYBR Green I	Unchecked	0.2179	1.34149823108597	None			56
Cjj hjm 1.22.lc96p	Abs Quant		E9	S13	GYG1	25.71		Positive	Unchecked	Unknown		28.0433333333333	2.02556987865967			E7	SYBR Green I	Unchecked	0.2717	1.43413759118361	None			57
Cjj hjm 1.22.lc96p	Abs Quant		E10	S14	GYG1	29.1		Positive	Unchecked	Unknown		27.6533333333333	2.47976477379072			E10	SYBR Green I	Unchecked	0.3518	2.10563254571397	None			58
Cjj hjm 1.22.lc96p	Abs Quant		E11	S14	GYG1	24.79		Positive	Unchecked	Unknown		27.6533333333333	2.47976477379072			E10	SYBR Green I	Unchecked	0.4431	2.11132618461488	None			59
Cjj hjm 1.22.lc96p	Abs Quant		E12	S14	GYG1	29.07		Positive	Unchecked	Unknown		27.6533333333333	2.47976477379072			E10	SYBR Green I	Unchecked	0.3199	1.93117081578608	None			60
Cjj hjm 1.22.lc96p	Abs Quant		F1	HC13	ACTIN	23.19		Positive	Unchecked	Unknown		23.1266666666667	0.101159939369957			F1	SYBR Green I	Unchecked	0.8177	3.22557091596816	None			61
Cjj hjm 1.22.lc96p	Abs Quant		F2	HC13	ACTIN	23.18		Positive	Unchecked	Unknown		23.1266666666667	0.101159939369957			F1	SYBR Green I	Unchecked	0.9016	3.41968345397597	None			62
Cjj hjm 1.22.lc96p	Abs Quant		F3	HC13	ACTIN	23.01		Positive	Unchecked	Unknown		23.1266666666667	0.101159939369957			F1	SYBR Green I	Unchecked	0.8431	3.28165501798258	None			63
Cjj hjm 1.22.lc96p	Abs Quant		F4	HC14	ACTIN	22.89		Positive	Unchecked	Unknown		22.9766666666667	0.085049005481152			F4	SYBR Green I	Unchecked	1.0241	3.65299379914399	None			64
Cjj hjm 1.22.lc96p	Abs Quant		F5	HC14	ACTIN	22.98		Positive	Unchecked	Unknown		22.9766666666667	0.085049005481152			F4	SYBR Green I	Unchecked	0.9934	3.57233997543221	None			65
Cjj hjm 1.22.lc96p	Abs Quant		F6	HC14	ACTIN	23.06		Positive	Unchecked	Unknown		22.9766666666667	0.085049005481152			F4	SYBR Green I	Unchecked	1.0264	3.66371980996826	None			66
Cjj hjm 1.22.lc96p	Abs Quant		F7	S13	ACTIN	22.48		Positive	Unchecked	Unknown		22.4333333333333	0.126622799421485			F7	SYBR Green I	Unchecked	0.3106	1.65679461545663	None			67
Cjj hjm 1.22.lc96p	Abs Quant		F8	S13	ACTIN	22.53		Positive	Unchecked	Unknown		22.4333333333333	0.126622799421485			F7	SYBR Green I	Unchecked	0.3111	1.67945164125071	None			68
Cjj hjm 1.22.lc96p	Abs Quant		F9	S13	ACTIN	22.29		Positive	Unchecked	Unknown		22.4333333333333	0.126622799421485			F7	SYBR Green I	Unchecked	0.3241	1.72671022401417	None			69
Cjj hjm 1.22.lc96p	Abs Quant		F10	S14	ACTIN	21.87		Positive	Unchecked	Unknown		22.18	0.343947670438397			F10	SYBR Green I	Unchecked	0.603	2.71441469784425	None			70
Cjj hjm 1.22.lc96p	Abs Quant		F11	S14	ACTIN	22.12		Positive	Unchecked	Unknown		22.18	0.343947670438397			F10	SYBR Green I	Unchecked	0.5808	2.67315253335918	None			71
Cjj hjm 1.22.lc96p	Abs Quant		F12	S14	ACTIN	22.55		Positive	Unchecked	Unknown		22.18	0.343947670438397			F10	SYBR Green I	Unchecked	0.5322	2.5536672909885	None			72
Cjj hjm 1.22.lc96p	Abs Quant		G1	Sample 73	None			Negative	Unchecked	Unknown							SYBR Green I	Unchecked	0.0099	0.0689056133063579	None			73
Cjj hjm 1.22.lc96p	Abs Quant		G2	Sample 74	None			Negative	Unchecked	Unknown							SYBR Green I	Unchecked	0.0055	0.0379198392263264	None			74
Cjj hjm 1.22.lc96p	Abs Quant		G3	Sample 75	None			Negative	Unchecked	Unknown							SYBR Green I	Unchecked	0.0125	0.0701571367360622	None			75
Cjj hjm 1.22.lc96p	Abs Quant		G4	Sample 76	None			Negative	Unchecked	Unknown							SYBR Green I	Unchecked	0.0069	0.0355692662601486	None			76
Cjj hjm 1.22.lc96p	Abs Quant		G5	Sample 77	None			Negative	Unchecked	Unknown							SYBR Green I	Unchecked	0.0094	0.0818915406506056	None			77
Cjj hjm 1.22.lc96p	Abs Quant		G6	Sample 78	None			Negative	Unchecked	Unknown							SYBR Green I	Unchecked	0.0161	0.0328542319840267	None			78
Cjj hjm 1.22.lc96p	Abs Quant		G7	Sample 79	None			Negative	Unchecked	Unknown							SYBR Green I	Unchecked	0.0106	0.0521227439074849	None			79
Cjj hjm 1.22.lc96p	Abs Quant		G8	Sample 80	None			Negative	Unchecked	Unknown							SYBR Green I	Unchecked	0.0108	0.0365940019748048	None			80
Cjj hjm 1.22.lc96p	Abs Quant		G9	Sample 81	None			Negative	Unchecked	Unknown							SYBR Green I	Unchecked	0.014	0.0536635640591574	None			81
Cjj hjm 1.22.lc96p	Abs Quant		G10	Sample 82	None			Negative	Unchecked	Unknown							SYBR Green I	Unchecked	0.0113	0.0727710080331908	None			82
Cjj hjm 1.22.lc96p	Abs Quant		G11	Sample 83	None			Negative	Unchecked	Unknown							SYBR Green I	Unchecked	0.0064	0.0116756581913189	None			83
Cjj hjm 1.22.lc96p	Abs Quant		G12	Sample 84	None			Negative	Unchecked	Unknown							SYBR Green I	Unchecked	0.0036	0.00507979105815552	None			84
Cjj hjm 1.22.lc96p	Abs Quant		H1	Sample 85	None			Negative	Unchecked	Unknown							SYBR Green I	Unchecked	0.0071	0.0177563317387767	None			85
Cjj hjm 1.22.lc96p	Abs Quant		H2	Sample 86	None			Negative	Unchecked	Unknown							SYBR Green I	Unchecked	0.0104	0.11490772585943	None			86
Cjj hjm 1.22.lc96p	Abs Quant		H3	Sample 87	None			Negative	Unchecked	Unknown							SYBR Green I	Unchecked	0.0024	0.0248309078292951	None			87
Cjj hjm 1.22.lc96p	Abs Quant		H4	Sample 88	None			Negative	Unchecked	Unknown							SYBR Green I	Unchecked	0.0036	0.0203509772336781	None			88
Cjj hjm 1.22.lc96p	Abs Quant		H5	Sample 89	None			Negative	Unchecked	Unknown							SYBR Green I	Unchecked	0.0215	0.0963877388057074	None			89
Cjj hjm 1.22.lc96p	Abs Quant		H6	Sample 90	None			Negative	Unchecked	Unknown							SYBR Green I	Unchecked	0.0002	0.000875430924635973	None			90
Cjj hjm 1.22.lc96p	Abs Quant		H7	Sample 91	None			Negative	Unchecked	Unknown							SYBR Green I	Unchecked	0.0092	0.037685460545845	None			91
Cjj hjm 1.22.lc96p	Abs Quant		H8	Sample 92	None			Negative	Unchecked	Unknown							SYBR Green I	Unchecked	0.0039	0.0178803386278279	None			92
Cjj hjm 1.22.lc96p	Abs Quant		H9	Sample 93	None			Negative	Unchecked	Unknown							SYBR Green I	Unchecked	0.0031	-0.000918031433190158	None			93
Cjj hjm 1.22.lc96p	Abs Quant		H10	Sample 94	None			Negative	Unchecked	Unknown							SYBR Green I	Unchecked	0.0087	0.0195887991211567	None			94
Cjj hjm 1.22.lc96p	Abs Quant		H11	Sample 95	None			Negative	Unchecked	Unknown							SYBR Green I	Unchecked	0.0032	-0.0107998200605217	None			95
Cjj hjm 1.22.lc96p	Abs Quant		H12	Sample 96	None			Negative	Unchecked	Unknown							SYBR Green I	Unchecked	0.0064	0.00748823048764234	None			96
