# Supplementary material for: Identification and analysis of exosome-associated signatures in pediatric sepsis by integrated bioinformatics analysis and machine learning
Source: PeerJ. 2026 Jan 8;14:e20555. doi: 10.7717/peerj.20555 (PMC12790779; doi:10.7717/peerj.20555)
Supplement: Supplemental Information 16 [file peerj-14-20555-s016.zip]

Archive with 25 entries (24 files):
- PeerJ_code_2025-10-17/
- PeerJ_code_2025-10-17/.Rhistory
- PeerJ_code_2025-10-17/Gene20.GO.R
- PeerJ_code_2025-10-17/geoCRG05.normalize.R
- PeerJ_code_2025-10-17/geoCRG06.crgExp.R
- PeerJ_code_2025-10-17/geoCRG07.diff.R
- PeerJ_code_2025-10-17/geoCRG09.RCircos.R
- PeerJ_code_2025-10-17/geoCRG10.cor.R
- PeerJ_code_2025-10-17/geoCRG11.CIBERSORT.R
- PeerJ_code_2025-10-17/geoCRG11.run.R
- PeerJ_code_2025-10-17/geoCRG12.barplot.R
- PeerJ_code_2025-10-17/geoCRG13.immuneCor.R
- PeerJ_code_2025-10-17/geoCRG14.cluster.R
- PeerJ_code_2025-10-17/geoCRG15.cluHeatmap.R
- PeerJ_code_2025-10-17/geoCRG16.PCA.R
- PeerJ_code_2025-10-17/geoCRG17.clusterImm.R
- PeerJ_code_2025-10-17/geoCRG18.GSVA.R
- PeerJ_code_2025-10-17/geoCRG19.WGCNA.R
- PeerJ_code_2025-10-17/geoCRG20.clusterWGCNA.R
- PeerJ_code_2025-10-17/geoCRG21.venn.R
- PeerJ_code_2025-10-17/geoCRG22.model.R
- PeerJ_code_2025-10-17/geoCRG23.Nomo.R
- PeerJ_code_2025-10-17/geoCRG25.testROC.R
- PeerJ_code_2025-10-17/multiArray13.KEGG.R
- PeerJ_code_2025-10-17/multiArray21.testDiff.R
