# Supplementary material for: Identification and analysis of exosome-associated signatures in pediatric sepsis by integrated bioinformatics analysis and machine learning
Source: PeerJ. 2026 Jan 8;14:e20555. doi: 10.7717/peerj.20555 (PMC12790779; doi:10.7717/peerj.20555)
Supplement: Supplemental Information 16 [file peerj-14-20555-s016.zip › PeerJ_code_2025-10-17/Gene20.GO.R]

# ===============================================
# Functional Enrichment Analysis: GO Annotation and Visualization
# ===============================================

# Install required packages
install.packages("colorspace")
install.packages("stringi")
install.packages("ggplot2")
install.packages("circlize")
install.packages("RColorBrewer")

if (!requireNamespace("BiocManager", quietly = TRUE))
  install.packages("BiocManager")
BiocManager::install("org.Hs.eg.db")
BiocManager::install("DOSE")
BiocManager::install("clusterProfiler")
BiocManager::install("enrichplot")
BiocManager::install("ComplexHeatmap")

# ===============================================
# Load R packages
# ===============================================
library(clusterProfiler)
library(org.Hs.eg.db)
library(enrichplot)
library(ggplot2)
library(circlize)
library(RColorBrewer)
library(dplyr)
library(ComplexHeatmap)

# ===============================================
# Set filtering thresholds
# ===============================================
pvalueFilter = 0.05       # p-value cutoff
qvalueFilter = 0.05       # adjusted p-value cutoff

# ===============================================
# Color settings
# ===============================================
colorSel = "qvalue"
if (qvalueFilter > 0.05) {
  colorSel = "pvalue"
}
ontology.col = c("#00AFBB", "#E7B800", "#90EE90")

# ===============================================
# Read input file
# ===============================================
setwd("F://WHW//Test_AZ_2022.12.31.6th//21.2 GO")  # set working directory
rt = read.table("interGenes.txt", header = TRUE, sep = "\t", check.names = FALSE)  # read input gene file

# ===============================================
# Gene ID conversion (SYMBOL ¡ú ENTREZID)
# ===============================================
genes = unique(as.vector(rt[,1]))
entrezIDs = mget(genes, org.Hs.egSYMBOL2EG, ifnotfound = NA)
entrezIDs = as.character(entrezIDs)
gene = entrezIDs[entrezIDs != "NA"]   # remove genes with NA IDs

# ===============================================
# GO enrichment analysis
# ===============================================
kk = enrichGO(
  gene = gene,
  OrgDb = org.Hs.eg.db,
  pvalueCutoff = 1,
  qvalueCutoff = 1,
  ont = "all",
  readable = TRUE
)

GO = as.data.frame(kk)
GO = GO[(GO$pvalue < pvalueFilter & GO$qvalue < qvalueFilter),]

# Save results
write.table(GO, file = "GO.txt", sep = "\t", quote = FALSE, row.names = FALSE)

# ===============================================
# Select terms for visualization
# ===============================================
showNum = 10
if (nrow(GO) < 30) {
  showNum = nrow(GO)
}

# ===============================================
# Bar plot
# ===============================================
pdf(file = "barplot.pdf", width = 11, height = 9)
bar = barplot(
  kk, drop = TRUE, showCategory = showNum,
  label_format = 30, split = "ONTOLOGY", color = colorSel
) + facet_grid(ONTOLOGY ~ ., scale = 'free')
print(bar)
dev.off()

# ===============================================
# Bubble plot
# ===============================================
pdf(file = "bubble.pdf", width = 11, height = 9)
bub = dotplot(
  kk, showCategory = showNum, orderBy = "GeneRatio",
  label_format = 30, split = "ONTOLOGY", color = colorSel
) + facet_grid(ONTOLOGY ~ ., scale = 'free')
print(bub)
dev.off()

# ===============================================
# Prepare data for circular GO visualization
# ===============================================
data = GO[order(GO$p.adjust),]
datasig = data[data$p.adjust < 0.05, , drop = FALSE]
BP = datasig[datasig$ONTOLOGY == "BP", , drop = FALSE]
CC = datasig[datasig$ONTOLOGY == "CC", , drop = FALSE]
MF = datasig[datasig$ONTOLOGY == "MF", , drop = FALSE]
BP = head(BP, 6)
CC = head(CC, 6)
MF = head(MF, 6)
data = rbind(BP, CC, MF)
main.col = ontology.col[as.numeric(as.factor(data$ONTOLOGY))]

# ===============================================
# Process data for circos plot
# ===============================================
BgGene = as.numeric(sapply(strsplit(data$BgRatio, "/"), '[', 1))
Gene = as.numeric(sapply(strsplit(data$GeneRatio, '/'), '[', 1))
ratio = Gene / BgGene
logpvalue = -log(data$pvalue, 10)
logpvalue.col = brewer.pal(n = 8, name = "Reds")
f = colorRamp2(breaks = c(0, 2, 4, 6, 8, 10, 15, 20), colors = logpvalue.col)
BgGene.col = f(logpvalue)
df = data.frame(GO = data$ID, start = 1, end = max(BgGene))
rownames(df) = df$GO
bed2 = data.frame(GO = data$ID, start = 1, end = BgGene, BgGene = BgGene, BgGene.col = BgGene.col)
bed3 = data.frame(GO = data$ID, start = 1, end = Gene, BgGene = Gene)
bed4 = data.frame(GO = data$ID, start = 1, end = max(BgGene), ratio = ratio, col = main.col)
bed4$ratio = bed4$ratio / max(bed4$ratio) * 9.5

# ===============================================
# Draw circular GO plot
# ===============================================
pdf("GO.circlize.pdf", width = 10, height = 10)
par(omi = c(0.1, 0.1, 0.1, 1.5))
circos.par(track.margin = c(0.01, 0.01))
circos.genomicInitialize(df, plotType = "none")

# Add sector labels
circos.trackPlotRegion(ylim = c(0, 1), panel.fun = function(x, y) {
  sector.index = get.cell.meta.data("sector.index")
  xlim = get.cell.meta.data("xlim")
  ylim = get.cell.meta.data("ylim")
  circos.text(mean(xlim), mean(ylim), sector.index, cex = 0.8, facing = "bending.inside", niceFacing = TRUE)
}, track.height = 0.08, bg.border = NA, bg.col = main.col)

# Add axes
for (si in get.all.sector.index()) {
  circos.axis(h = "top", labels.cex = 0.6, sector.index = si, track.index = 1,
              major.at = seq(0, max(BgGene), by = 100), labels.facing = "clockwise")
}

# Inner tracks
f = colorRamp2(breaks = c(-1, 0, 1), colors = c("green", "black", "red"))

# Track 1: background genes
circos.genomicTrack(bed2, ylim = c(0, 1), track.height = 0.1, bg.border = "white",
                    panel.fun = function(region, value, ...) {
                      i = getI(...)
                      circos.genomicRect(region, value, ytop = 0, ybottom = 1, col = value[, 2],
                                         border = NA, ...)
                      circos.genomicText(region, value, y = 0.4, labels = value[, 1], adj = 0, cex = 0.8, ...)
                    })

# Track 2: selected genes
circos.genomicTrack(bed3, ylim = c(0, 1), track.height = 0.1, bg.border = "white",
                    panel.fun = function(region, value, ...) {
                      i = getI(...)
                      circos.genomicRect(region, value, ytop = 0, ybottom = 1, col = '#BA55D3',
                                         border = NA, ...)
                      circos.genomicText(region, value, y = 0.4, labels = value[, 1], cex = 0.9, adj = 0, ...)
                    })

# Track 3: rich factor
circos.genomicTrack(bed4, ylim = c(0, 10), track.height = 0.35, bg.border = "white", bg.col = "grey90",
                    panel.fun = function(region, value, ...) {
                      cell.xlim = get.cell.meta.data("cell.xlim")
                      cell.ylim = get.cell.meta.data("cell.ylim")
                      for (j in 1:9) {
                        y = cell.ylim[1] + (cell.ylim[2] - cell.ylim[1]) / 10 * j
                        circos.lines(cell.xlim, c(y, y), col = "#FFFFFF", lwd = 0.3)
                      }
                      circos.genomicRect(region, value, ytop = 0, ybottom = value[, 1], col = value[, 2],
                                         border = NA, ...)
                    })

circos.clear()

# ===============================================
# Add legends
# ===============================================

# Center legend
middle.legend = Legend(
  labels = c('Number of Genes', 'Number of Selected', 'Rich Factor (0¨C1)'),
  type = "points", pch = c(15, 15, 17),
  legend_gp = gpar(col = c('pink', '#BA55D3', ontology.col[1])),
  title = "", nrow = 3, size = unit(3, "mm")
)
circle_size = unit(1, "snpc")
draw(middle.legend, x = circle_size * 0.42)

# Legend for ontology categories
main.legend = Legend(
  labels = c("Biological Process", "Cellular Component", "Molecular Function"),
  type = "points", pch = 15,
  legend_gp = gpar(col = ontology.col),
  title_position = "topcenter", title = "ONTOLOGY",
  nrow = 3, size = unit(3, "mm"),
  grid_height = unit(5, "mm"), grid_width = unit(5, "mm")
)

# Legend for -log10(pvalue)
logp.legend = Legend(
  labels = c('(0,2]', '(2,4]', '(4,6]', '(6,8]', '(8,10]', '(10,15]', '(15,20]', '¡Ý20'),
  type = "points", pch = 16,
  legend_gp = gpar(col = logpvalue.col),
  title = "-log10(Pvalue)",
  title_position = "topcenter",
  grid_height = unit(5, "mm"), grid_width = unit(5, "mm"),
  size = unit(3, "mm")
)

# Combine and draw legends
lgd = packLegend(main.legend, logp.legend)
circle_size = unit(1, "snpc")
print(circle_size)
draw(lgd, x = circle_size * 0.85, y = circle_size * 0.55, just = "left")
dev.off()
