# Supplementary material for: Identification and analysis of exosome-associated signatures in pediatric sepsis by integrated bioinformatics analysis and machine learning
Source: PeerJ. 2026 Jan 8;14:e20555. doi: 10.7717/peerj.20555 (PMC12790779; doi:10.7717/peerj.20555)
Supplement: Supplemental Information 16 [file peerj-14-20555-s016.zip › PeerJ_code_2025-10-17/geoCRG10.cor.R]

#install.packages("corrplot")
#install.packages("circlize")

# Load required packages
library(corrplot)
library(circlize)

inputFile = "diffGeneExp.txt"     # Input expression file
setwd("D:\\bioinfor\\sepsis\\sepsis_exosome\\10.cor")     # Set working directory

# Read input expression data
data = read.table(inputFile, header = TRUE, sep = "\t", check.names = FALSE, row.names = 1)

# Retain only treatment group samples
group = gsub("(.*)\\_(.*)", "\\2", colnames(data))
data = data[, group == "Treat", drop = FALSE]
rt = t(data)

# Calculate pairwise correlation coefficients
cor1 = cor(rt)

# Define color palette for correlation visualization
col = c(rgb(1, 0, 0, seq(1, 0, length = 32)), rgb(0, 1, 0, seq(0, 1, length = 32)))
cor1[cor1 == 1] = 0
c1 = ifelse(c(cor1) >= 0, rgb(1, 0, 0, abs(cor1)), rgb(0, 1, 0, abs(cor1)))
col1 = matrix(c1, nc = ncol(rt))

# Draw chord diagram of gene correlations
pdf(file = "circos.pdf", width = 9, height = 9)
par(mar = c(2, 2, 2, 4))
circos.par(gap.degree = c(3, rep(2, nrow(cor1) - 1)), start.degree = 180)
chordDiagram(cor1, grid.col = rainbow(ncol(rt)), col = col1, transparency = 0.5, symmetric = TRUE)
par(xpd = TRUE)

# Add color legend to the chord diagram
colorlegend(col, vertical = TRUE, labels = c(1, 0, -1), xlim = c(1.1, 1.3), ylim = c(-0.4, 0.4))
dev.off()
circos.clear()

# Draw correlation heatmap using corrplot
pdf(file = "corrplot.pdf", width = 9, height = 9)
corrplot(cor1,
         method = "pie",
         order = "hclust",
         type = "upper",
         col = colorRampPalette(c("blue", "white", "red"))(50)
)
dev.off()
