# Supplementary material for: Identification and analysis of exosome-associated signatures in pediatric sepsis by integrated bioinformatics analysis and machine learning
Source: PeerJ. 2026 Jan 8;14:e20555. doi: 10.7717/peerj.20555 (PMC12790779; doi:10.7717/peerj.20555)
Supplement: Supplemental Information 16 [file peerj-14-20555-s016.zip › PeerJ_code_2025-10-17/geoCRG15.cluHeatmap.R]

#if (!requireNamespace("BiocManager", quietly = TRUE))
#    install.packages("BiocManager")
#BiocManager::install("limma")

#install.packages("pheatmap")
#install.packages("reshape2")
#install.packages("ggpubr")

# Load required packages
library(limma)
library(pheatmap)
library(reshape2)
library(ggpubr)

clusterFile = "cluster.txt"      # File containing cluster assignments
setwd("F://WHW//Test_AZ_2022.12.31.6th//15.clusterHeatmap")  # Set working directory

# Read cluster data
rt = read.table(clusterFile, header = TRUE, sep = "\t", check.names = FALSE, row.names = 1)
rt = rt[order(rt$Cluster), ]   # Sort data by cluster

# Prepare data for heatmap
data = t(rt[, 1:(ncol(rt) - 1), drop = FALSE])
Type = rt[, ncol(rt), drop = FALSE]

# Define colors for clusters
bioCol = c("#0066FF","#FF0000","#FF9900","#6E568C","#7CC767","#223D6C","#D20A13","#FFD121","#088247","#11AA4D")
ann_colors = list()
crgCluCol = bioCol[1:length(levels(factor(Type$Cluster)))]
names(crgCluCol) = levels(factor(Type$Cluster))
ann_colors[["Cluster"]] = crgCluCol

# Generate heatmap
pdf("heatmap.pdf", width = 7, height = 4.5)
pheatmap(data,
         annotation = Type,
         annotation_colors = ann_colors,
         color = colorRampPalette(c(rep("blue",2), "white", rep("red",2)))(100),
         cluster_cols = FALSE,
         cluster_rows = TRUE,
         scale = "row",
         show_colnames = FALSE,
         show_rownames = TRUE,
         fontsize = 7,
         fontsize_row = 7,
         fontsize_col = 7)
dev.off()

# Convert data to ggplot2-friendly format
data = melt(rt, id.vars = c("Cluster"))
colnames(data) = c("Cluster", "Gene", "Expression")

# Generate boxplot
p = ggboxplot(data, x = "Gene", y = "Expression", color = "Cluster",
              xlab = "",
              ylab = "Gene expression",
              legend.title = "Cluster",
              palette = crgCluCol,
              width = 0.8,
              add = "point")
p = p + rotate_x_text(60)
p1 = p + stat_compare_means(aes(group = Cluster),
                            symnum.args = list(cutpoints = c(0, 0.001, 0.01, 0.05, 1), symbols = c("***", "**", "*", " ")),
                            label = "p.signif")

# Save boxplot
pdf(file = "boxplot.pdf", width = 14, height = 8)
print(p1)
dev.off()
