# Supplementary material for: Identification and analysis of exosome-associated signatures in pediatric sepsis by integrated bioinformatics analysis and machine learning
Source: PeerJ. 2026 Jan 8;14:e20555. doi: 10.7717/peerj.20555 (PMC12790779; doi:10.7717/peerj.20555)
Supplement: Supplemental Information 16 [file peerj-14-20555-s016.zip › PeerJ_code_2025-10-17/geoCRG16.PCA.R]

#if (!requireNamespace("BiocManager", quietly = TRUE))
#    install.packages("BiocManager")
#BiocManager::install("limma")

#install.packages("ggplot2")

# Load required packages
library(limma)
library(ggplot2)

clusterFile = "cluster.txt"     # File containing cluster assignments
setwd("D:\\bioinfor\\sepsis\\sepsis_exosome\\16.PCA")  # Set working directory

# Read cluster data and extract expression matrix and cluster labels
rt = read.table(clusterFile, header = TRUE, sep = "\t", check.names = FALSE, row.names = 1)
data = rt[, 1:(ncol(rt)-1), drop = FALSE]
Cluster = as.vector(rt[, ncol(rt)])

# Perform PCA
data.pca = prcomp(data)
pcaPredict = predict(data.pca)
PCA = data.frame(PC1 = pcaPredict[,1], PC2 = pcaPredict[,2], Cluster = Cluster)
PCA.mean = aggregate(PCA[, 1:2], list(Cluster = PCA$Cluster), mean)

# Define colors for clusters
bioCol = c("#77BFA7","#F88D67","#FF9900","#6E568C","#7CC767","#223D6C","#D20A13","#FFD121","#088247","#11AA4D")
crgCluCol = bioCol[1:length(levels(factor(Cluster)))]

# Function to calculate covariance ellipse for PCA
veganCovEllipse <- function(cov, center = c(0, 0), scale = 1, npoints = 100) {
  theta <- (0:npoints) * 2 * pi / npoints
  Circle <- cbind(cos(theta), sin(theta))
  t(center + scale * t(Circle %*% chol(cov)))
}

# Generate data for PCA ellipses
df_ell <- data.frame()
for (g in levels(factor(PCA$Cluster))) {
  df_ell <- rbind(df_ell, cbind(
    as.data.frame(with(PCA[PCA$Cluster == g, ],
                       veganCovEllipse(cov.wt(cbind(PC1, PC2),
                                              wt = rep(1/length(PC1), length(PC1)))$cov,
                                       center = c(mean(PC1), mean(PC2))))),
    Cluster = g
  ))
}

# Plot PCA with cluster coloring and ellipses
pdf(file = "PCA.pdf", width = 6.5, height = 5)
ggplot(data = PCA, aes(PC1, PC2)) +
  geom_point(aes(color = Cluster)) +
  scale_colour_manual(name = "Cluster", values = crgCluCol) +
  theme_bw() +
  theme(plot.margin = unit(rep(1.5, 4), 'lines')) +
  geom_path(data = df_ell, aes(x = PC1, y = PC2, colour = Cluster), size = 1, linetype = 2) +
  annotate("text", x = PCA.mean$PC1, y = PCA.mean$PC2, label = PCA.mean$Cluster, cex = 7) +
  theme(panel.grid.major = element_blank(), panel.grid.minor = element_blank())
dev.off()
